# Supplementary material for: Phytochemical Composition, Antioxidant Activity, α-Glucosidase and Acetylcholinesterase Inhibitory Activity of Quinoa Extract and Its Fractions
Source: Molecules. 2022 Apr 8;27(8):2420. doi: 10.3390/molecules27082420 (PMC9032577; doi:10.3390/molecules27082420)
Supplement: Supplementary file 1 [file molecules-27-02420-s001.zip]

Archive with 1 entries (1 files):
- molecules-1633666-supplementary.xlsx
