# Supplementary material for: Phytochemical Composition, Antioxidant Activity, α-Glucosidase and Acetylcholinesterase Inhibitory Activity of Quinoa Extract and Its Fractions
Source: Molecules. 2022 Apr 8;27(8):2420. doi: 10.3390/molecules27082420 (PMC9032577; doi:10.3390/molecules27082420)
Supplement: Supplementary file 1 [file molecules-27-02420-s001.zip › molecules-1633666-supplementary.xlsx]

## Sheet: POS
ID	m/z	rt(s)	PPM	Name	adduct	HMDB	KEGG	SuperClass	Class	SubClass	rtmax	npeaks	report	maxint	QW
M472T359	472.168	359.33	2.47768	10-formyl-7,8-dihydrofolic acid	[M+H]+	HMDB0006485	C03204	Organoheterocyclic compounds	Pteridines and derivatives	Pterins and derivatives	359.33	1	1	1992	10177.6
M325T27	325.269	27.017	5.15872	1-(10z-heptadecenoyl)-sn-glycero-3-phospho-(1'-rac-glycerol)	[M+H-C3H9O6P]+						27.017	1	1	13814	26037.4
M791T226	791.197	225.887	2.13326	1-(1,2-dioctanoylphosphatidyl)inositol-3,5-bisphosphate	[M-H+2Na]+			Lipids and lipid-like molecules	Glycerophospholipids	Glycerophosphoinositol phosphates	225.887	1	1	4808	40317.2
M711T166	711.19	166.15	9.07151	1-(1,2-dioctanoylphosphatidyl)inositol-5-phosphate	[M-H+2Na]+			Lipids and lipid-like molecules	Glycerophospholipids	Glycerophosphoinositol phosphates	166.15	1	1	11110	42006.8
M351T139	351.213	138.851	0.457131	11-dehydrothromboxane b2	[M+H-H2O]+		C05964	Lipids and lipid-like molecules	Fatty Acyls	Eicosanoids	138.851	1	1	55890	1.21105e+06
M502T193	502.328	192.889	0.252731	1-(1z-hexadecenyl)-sn-glycero-3-phosphocholine	[M+Na]+	HMDB0010407		Lipids and lipid-like molecules	Glycerophospholipids	Glycerophosphocholines	192.889	1	1	69268	221279
M777T38	776.572	38.257	1.9713	1-(1z-octadecenyl)-2-(4z,7z,10z,13z,16z,19z-docosahexaenoyl)-sn-glycero-3-phosphoethanolamine	[M+H]+						38.257	1	1	53617	138534
M149T33	149.023	33.017	5.88751	1,2-benzenedicarboxylic acid	[M+H-H2O]+	HMDB0002107	C01606	Benzenoids	Benzene and substituted derivatives	Benzoic acids and derivatives	33.017	1	1	6224541	2.07699e+07
M837T152	836.536	151.811	0.581965	1,2-di(4z,7z,10z,13z,16z,19z-docosahexaenoyl)-sn-glycero-3-phosphoethanolamine	[M+H]+	HMDB0009705		Lipids and lipid-like molecules	Glycerophospholipids	Glycerophosphoethanolamines	151.811	1	1	20315	75745
M779T147	778.534	146.651	2.58547	1,2-di-(9z,12z,15z-octadecatrienoyl)-sn-glycero-3-phosphocholine	[M+H]+	HMDB0008206		Lipids and lipid-like molecules	Glycerophospholipids	Glycerophosphocholines	146.651	1	1	76827	350275
M831T223	830.548	223.367	1.42776	1,2-diarachidonoyl-sn-glycero-3-phosphocholine	[M+H]+	HMDB0008443		Lipids and lipid-like molecules	Glycerophospholipids	Glycerophosphocholines	223.367	1	1	14503	98783.5
M423T104	423.287	103.773	1.5067	1,2-didecanoyl-sn-glycerol	[M+Na]+	HMDB0092961		Lipids and lipid-like molecules	Glycerolipids	Diradylglycerols	103.773	1	1	191117	3.57846e+06
M843T143	842.659	143.451	4.41681	1,2-dieicosenoyl-sn-glycero-3-phosphocholine	[M+H]+	HMDB0008308		Lipids and lipid-like molecules	Glycerophospholipids	Glycerophosphocholines	143.451	1	1	10818	113412
M552T37	551.501	36.967	3.41261	1,2-dihexadecanoyl-sn-glycerol	[M+H-H2O]+			Lipids and lipid-like molecules	Glycerolipids	Diradylglycerols	36.967	1	1	67927	439114
M327T32_2	327.255	32.347	9.80288	1,2-dihydroxyheptadec-16-yn-4-yl acetate	[M+H]+	HMDB0031049		Lipids and lipid-like molecules	Fatty Acyls	Fatty alcohols	32.347	1	1	59417	256564
M184T146	184.073	146.021	2.4227	1,2-dilauroyl-sn-glycero-3-phosphatidylcholine	[M+H-C27H50O4]+			Lipids and lipid-like molecules	Glycerophospholipids	Glycerophosphocholines	146.021	1	1	416412	2.49468e+06
M595T30	595.471	30.267	0.00970603	1,2-dilinolenoyl-sn-glycero-3-phosphoethanolamine	[M+H-C2H8O4NP]+	HMDB0009161		Lipids and lipid-like molecules	Glycerophospholipids	Glycerophosphoethanolamines	30.267	1	1	200737	752545
M600T37	599.503	36.967	1.43474	1,2-dilinoleoylglycerol	[M+H-H2O]+			Lipids and lipid-like molecules	Fatty Acyls	Lineolic acids and derivatives	36.967	1	1	3291184	1.39706e+07
M741T148	740.519	147.921	0.12752	1,2-dilinoleoyl-sn-glycero-3-phosphoethanolamine	[M+H]+	HMDB0009093		Lipids and lipid-like molecules	Glycerophospholipids	Glycerophosphoethanolamines	147.921	1	1	124595	441067
M608T37	607.562	36.967	0.134515	1,2-dioctadecanoyl-sn-glycerol	[M+H-H2O]+	HMDB0007158		Lipids and lipid-like molecules	Glycerolipids	Diradylglycerols	36.967	1	1	18558	125060
M787T145	786.594	145.381	1.98716	1,2-dioleoyl-sn-glycero-3-phosphatidylcholine	[M+H]+	HMDB0062690		Lipids and lipid-like molecules	Glycerophospholipids	Glycerophosphocholines	145.381	1	1	351679	1.94977e+06
M773T40_2	772.583	39.576	2.73096	1,2-dioleoyl-sn-glycero-3-phosphoethanolamine-n,n-dimethyl	[M+H]+	HMDB0010564		Lipids and lipid-like molecules	Glycerophospholipids	Glycerophosphoethanolamines	39.576	1	1	17413	93612.8
M604T38	603.531	38.257	1.87029	1,2-dioleoyl-sn-glycerol	[M+H-H2O]+	HMDB0007218		Lipids and lipid-like molecules	Glycerolipids	Diradylglycerols	38.257	1	1	538256	2.70084e+06
M753T114	752.503	114.193	3.56073	1,2-dipalmitoleoyl-sn-glycero-3-phosphocholine	[M+Na]+	HMDB0008002		Lipids and lipid-like molecules	Glycerophospholipids	Glycerophosphocholines	114.193	1	1	75358	413451
M993T284	993.465	283.914	0.45733	1,2-dipalmitoylphosphatidylinositol-4,5-diphosphonate	[M+Na]+			Lipids and lipid-like molecules	Glycerophospholipids	Glycerophosphoinositol phosphates	283.914	1	1	5472	14626.9
M745T86	745.494	85.584	0.850584	1,2-dipalmitoyl-sn-glycero-3-phospho-(1'-rac-glycerol)	[M+Na]+			Lipids and lipid-like molecules	Glycerophospholipids	Glycerophosphoglycerols	85.584	1	1	8351	54929.9
M721T82	720.536	82.345	3.00892	1,2-dipalmitoyl-sn-glycero-3-phosphoethanolamine-n,n-dimethyl	[M+H]+	HMDB0010566		Lipids and lipid-like molecules	Glycerophospholipids	Glycerophosphoethanolamines	82.345	1	1	12373	61329.1
M473T308	473.133	307.503	0.935741	1,2-dithiolane-3-pentanamide, n,n'-1,3-propanediylbis-	[M+Na]+			Organoheterocyclic compounds	Dithiolanes	Lipoamides	307.503	1	1	3144	30608.4
M627T169	627.334	169.41	0.0315188	1(2h)-pyrimidineacetamide, n-[(1s,3s,4s)-4-[[2-(2,6-dimethylphenoxy)acetyl]amino]-3-hydroxy-5-phenyl-1-(phenylmethyl)pentyl]tetrahydro-4-hydroxy-.alpha.-(1-methylethyl)-2-oxo-, (.alpha.s)-	[M+H-H2O]+			Organic acids and derivatives	Carboxylic acids and derivatives	Amino acids, peptides, and analogues	169.41	1	1	69032	326407
M227T181	227.126	181.199	2.87698	(-)-12-hydroxyjasmonic acid	[M+H]+			Lipids and lipid-like molecules	Fatty Acyls	Lineolic acids and derivatives	181.199	1	1	19180	194949
M263T282	263.2	281.994	1.74623	12s-hydroxy-5z,8e,10e-heptadecatrienoic acid	[M+H-H2O]+	HMDB0012535	C20388	Lipids and lipid-like molecules	Fatty Acyls	Fatty acids and conjugates	281.994	1	1	4530	43044.5
M499T492	499.211	492.249	1.44051	13,14-epoxyfluprostenol isopropyl ester	[M+H-H2O]+						492.249	1	1	9745	39329.1
M212T133	212.118	132.932	3.75345	1,3-diphenylguanidine	[M+H]+	HMDB0003920	C05189				132.932	1	1	149535	691176
M295T114	295.226	114.193	2.38819	13-keto-9z,11e-octadecadienoic acid	[M+H]+	HMDB0004668		Lipids and lipid-like molecules	Fatty Acyls	Lineolic acids and derivatives	114.193	1	1	130681	2.51514e+06
M671T128	671.373	128.362	0.618719	1',4-sophorolactone 6',6-diacetate	[M+H-H2O]+						128.362	1	1	9225	63553
M396T61	396.27	61.365	1.84394	15-ketobimatoprost	[M+H-H2O]+			Lipids and lipid-like molecules	Fatty Acyls	Eicosanoids	61.365	1	1	9169	184667
M411T74	411.287	73.885	3.19489	15(s)-15-methylprostaglandin f2.alpha. isopropyl ester	[M+H]+			Lipids and lipid-like molecules	Fatty Acyls	Eicosanoids	73.885	1	1	95448	852917
M285T124	285.184	123.882	1.36679	16.alpha.-hydroxy-4-androstene-3,17-dione	[M+H-H2O]+	HMDB0006774	C05140	Lipids and lipid-like molecules	Steroids and steroid derivatives	Androstane steroids	123.882	1	1	61752	609422
M453T268	453.335	267.854	4.44477	18.beta.-glycyrrhetinic acid	[M+H-H2O]+			Lipids and lipid-like molecules	Prenol lipids	Triterpenoids	272.954	2	1	22060	56193.2
M552T188	552.399	187.709	0.162664	1-arachidoyl-2-hydroxy-sn-glycero-3-phosphocholine	[M+H]+	HMDB0010390		Lipids and lipid-like molecules	Glycerophospholipids	Glycerophosphocholines	187.709	1	1	10120	46937
M454T232	454.241	231.656	0.920444	1-butanol, 2-[[9-(1-methylethyl)-6-[[[4-(2-pyridinyl)phenyl]methyl]amino]-9h-purin-2-yl]amino]-, (2r)-	[M+Na]+			Organoheterocyclic compounds	Pyridines and derivatives	Phenylpyridines	231.656	1	1	2736	13037.1
M510T192	510.353	192.259	3.02897	1-heptadecanoyl-sn-glycero-3-phosphocholine	[M+H]+	HMDB0012108		Lipids and lipid-like molecules	Glycerophospholipids	Glycerophosphocholines	192.259	1	1	49039	176407
M759T148	758.569	147.921	1.92603	1-hexadecanoyl-2-octadecadienoyl-sn-glycero-3-phosphocholine	[M+H]+			Lipids and lipid-like molecules	Glycerophospholipids	Glycerophosphocholines	147.921	1	1	2104029	9.43492e+06
M793T224	792.594	223.997	0.913157	1-hexadecyl-2-(8z,11z,14z-eicosatrienoyl)-sn-glycero-3-phosphocholine	[M+Na]+			Lipids and lipid-like molecules	Glycerophospholipids	Glycerophosphocholines	223.997	1	1	148770	644023
M520T330	520.298	329.661	4.69668	1-hexadecyl-sn-glycero-3-phosphocholine	[M+K]+			Lipids and lipid-like molecules	Glycerophospholipids	Glycerophosphocholines	329.661	1	1	1780	9238.08
M264T258	264.144	257.615	3.97283	1h-indole-4-carboxamide, n-[(1,2-dihydro-4,6-dimethyl-2-oxo-3-pyridinyl)methyl]-3-methyl-1-[(1s)-1-methylpropyl]-6-[6-(1-piperazinyl)-3-pyridinyl]-	[M+2H]2+			Organoheterocyclic compounds	Diazinanes	Piperazines	257.615	1	1	2856	11169.1
M457T95_2	457.295	95.334	0.787068	1h-pyrazolo[3,4-d]pyrimidine, 1-methyl-3-[1-methyl-5-(4-methylphenyl)-1h-pyrazol-4-yl]-4-[(3s)-3-(1-piperidinyl)-1-pyrrolidinyl]-	[M+H]+			Organoheterocyclic compounds	Azoles	Pyrazoles	95.334	1	1	2959624	2.09561e+07
M377T244	377.319	244.006	0.166058	1-hydroxy vitamin d2	[M+H-2H2O]+		C08211	Lipids and lipid-like molecules	Steroids and steroid derivatives	Vitamin D and derivatives	244.006	1	1	5204	14059.7
M608T183	608.461	183.159	1.28663	1-lignoceroyl-2-hydroxy-sn-glycero-3-phosphocholine	[M+H]+	HMDB0010405		Lipids and lipid-like molecules	Glycerophospholipids	Glycerophosphocholines	183.159	1	1	14081	72868.6
M620T31	619.529	30.937	2.89441	1-linoleoyl-2-oleoyl-rac-glycerol	[M+H]+			Lipids and lipid-like molecules	Fatty Acyls	Lineolic acids and derivatives	30.937	1	1	52915	200725
M282T128	282.119	127.712	0.483717	1-methyladenosine	[M+H]+	HMDB0003331	C02494				127.712	1	1	69876	728516
M124T79	124.086	79.104	2.1757	1-methyl-l-histidine	[M+H-CH2O2]+	HMDB0000001	C01152	Organic acids and derivatives	Carboxylic acids and derivatives	Amino acids, peptides, and analogues	79.104	1	1	28957	552494
M337T36	337.273	36.307	1.82195	1-monolinoleoyl-rac-glycerol	[M+H-H2O]+			Lipids and lipid-like molecules	Fatty Acyls	Lineolic acids and derivatives	36.307	1	1	756538	3.0608e+06
M468T198	468.305	198.018	3.17363	1-myristoyl-sn-glycero-3-phosphocholine	[M+H]+	HMDB0010379		Lipids and lipid-like molecules	Glycerophospholipids	Glycerophosphocholines	198.018	1	1	41702	104577
M811T145	810.594	144.741	0.0356798	1-octadecanoyl-2-octadecenoyl-sn-glycero-3-phosphocholine	[M+Na]+			Lipids and lipid-like molecules	Glycerophospholipids	Glycerophosphocholines	144.741	1	1	13482	106656
M550T188	550.384	188.359	1.4039	1-o-hexadecyl-2-o-(2e-butenoyl)-sn-glyceryl-3-phosphocholine	[M+H]+			Lipids and lipid-like molecules	Glycerophospholipids	Glycerophosphocholines	188.359	1	1	55264	163011
M184T187	184.072	187.069	2.70125	1-o-hexadecyl-2-o-butanoyl-sn-glyceryl-3-phosphocholine	[M+H-C23H44O3]+			Lipids and lipid-like molecules	Glycerophospholipids	Glycerophosphocholines	187.069	1	1	71330	331202
M421T95	421.271	95.334	3.17521	1-oleoyl-2-acetyl-sn-glycerol	[M+Na]+			Lipids and lipid-like molecules	Glycerolipids	Diradylglycerols	95.334	1	1	349078	2.45731e+06
M733T149	732.551	148.561	4.0253	1-oleoyl-2-myristoyl-sn-glycero-3-phosphocholine	[M+H]+	HMDB0008097		Lipids and lipid-like molecules	Glycerophospholipids	Glycerophosphocholines	148.561	1	1	18202	91476.3
M339T196	339.288	196.068	1.58247	1-oleoyl-2-palmitoyl-rac-glycerol	[M+H-C16H32O2]+			Lipids and lipid-like molecules	Glycerolipids	Diradylglycerols	196.068	1	1	25411	188730
M522T192	522.354	191.609	0.691217	1-oleoyl-sn-glycero-3-phosphocholine	[M+H]+	HMDB0002815		Lipids and lipid-like molecules	Glycerophospholipids	Glycerophosphocholines	191.609	1	1	2209524	7.00827e+06
M688T236	688.413	235.526	1.27044	1-palmitoyl-2-azelaoylphosphatidylcholine	[M+Na]+			Lipids and lipid-like molecules	Glycerophospholipids	Glycerophosphocholines	235.526	1	1	12979	34402.1
M796T78	795.51	78.445	0.688611	1-palmitoyl-2-docosahexaenoyl-sn-glycero-3-phospho-(1'-rac-glycerol)	[M+H]+			Lipids and lipid-like molecules	Glycerophospholipids	Glycerophosphoglycerols	78.445	1	1	14710	166497
M807T144	806.561	144.111	2.33789	1-palmitoyl-2-docosahexaenoyl-sn-glycero-3-phosphocholine	[M+H]+	HMDB0007991		Lipids and lipid-like molecules	Glycerophospholipids	Glycerophosphocholines	144.111	1	1	110711	962475
M615T32	615.495	31.697	0.124481	1-palmitoyl-2-linoleoyl-rac-glycerol	[M+Na]+			Lipids and lipid-like molecules	Fatty Acyls	Lineolic acids and derivatives	31.697	1	1	261923	904548
M602T38	601.516	38.257	0.329907	1-palmitoyl-2-oleoyl-3-linoleoyl-rac-glycerol	[M+H-C16H32O2]+			Lipids and lipid-like molecules	Glycerolipids	Triradylcglycerols	38.257	1	1	1853995	7.74565e+06
M793T80	793.496	80.395	0.47623	1-palmitoyl-2-oleoyl-phosphatidylglycerol	[M-H+2Na]+			Lipids and lipid-like molecules	Glycerophospholipids	Glycerophosphoglycerols	80.395	1	1	24127	192967
M618T32	617.511	31.697	0.0672744	1-palmitoyl-2-oleoyl-sn-glycerol	[M+Na]+	HMDB0007102		Lipids and lipid-like molecules	Glycerolipids	Diradylglycerols	31.697	1	1	277493	868451
M751T112	750.542	112.233	6.40534	1-palmitoyl-2-thiopalmitoyl phosphatidylcholine	[M+H]+			Organic nitrogen compounds	Organonitrogen compounds	Quaternary ammonium salts	112.233	1	1	4950	21591.7
M313T33	313.273	33.017	0.790569	1-palmitoylglycerol	[M+H-H2O]+			Lipids and lipid-like molecules	Glycerolipids	Monoradylglycerols	33.017	1	1	324304	1.61543e+06
M496T194	496.339	194.158	1.34085	1-palmitoyl-sn-glycero-3-phosphocholine	[M+H]+	HMDB0010382		Lipids and lipid-like molecules	Glycerophospholipids	Glycerophosphocholines	194.158	1	1	1738832	4.55497e+06
M504T197	504.303	197.368	0.128506	1-pentadecanoyl-sn-glycero-3-phosphocholine	[M+Na]+	HMDB0010381		Lipids and lipid-like molecules	Glycerophospholipids	Glycerophosphocholines	197.368	1	1	11184	28783.9
M691T213	691.386	212.988	1.81482	1-piperidinecarboxamide, n-phenyl-4-(3-quinolinylmethyl)-	[2M+H]+						212.988	1	1	9058	43842.3
M362T41	362.324	40.866	3.92429	(1s,2r-d-erythro-2-n-myristoylamino)-1-phenyl-1-propanol	[M+H]+			Benzenoids	Benzene and substituted derivatives	Phenylpropanes	40.866	1	1	26390	108248
M835T32	834.61	32.347	0.348881	1-stearoyl-2-docosahexaenoyl-sn-glycero-3-phosphocholine	[M+H]+	HMDB0008057		Lipids and lipid-like molecules	Glycerophospholipids	Glycerophosphocholines	32.347	1	1	10761	59068
M553T309	553.152	309.383	0.414517	1-stearoyl-2-hydroxy-sn-glycero-3-phosphate	[M-2H+3K]+			Lipids and lipid-like molecules	Glycerophospholipids	Glycerophosphates	309.383	1	1	15446	56610
M747T38_1	746.563	38.257	4.30344	1-stearoyl-2-oleoyl-sn-glycero-3-phosphoethanolamine	[M+H]+	HMDB0008993		Lipids and lipid-like molecules	Glycerophospholipids	Glycerophosphoethanolamines	38.257	1	1	17588	94496.3
M341T35	341.303	34.987	6.9397	1-stearoyl-rac-glycerol	[M+H-H2O]+			Lipids and lipid-like molecules	Glycerolipids	Monoradylglycerols	34.987	1	1	73772	432072
M96T53	96.0434	53.446	6.69727	2(1h)-pyridinone	[M+H]+	HMDB0013751	C02502	Organoheterocyclic compounds	Pyridines and derivatives	Hydropyridines	53.446	1	1	111211	232804
M347T83	347.22	82.994	0.0171075	21-hydroxy-5.beta.-pregnane-3,11,20-trione	[M+H]+			Lipids and lipid-like molecules	Steroids and steroid derivatives	Hydroxysteroids	82.994	1	1	199188	1.72212e+06
M313T128	313.236	128.362	1.4382	21-hydroxyprogesterone	[M+H-H2O]+	HMDB0000016	C03205	Lipids and lipid-like molecules	Steroids and steroid derivatives	Hydroxysteroids	128.362	1	1	41927	750127
M533T136	533.234	136.211	2.68572	2-[(2r,4as,8s,8as)-8-[2-[(4as,7r,8ar)-7-(1-carboxyethenyl)-1-hydroxy-4a-methyl-2-oxo-6,7,8,8a-tetrahydro-5h-naphthalen-1-yl]ethyl]-4a-methyl-7-oxo-1,2,3,4,8,8a-hexahydronaphthalen-2-yl]prop-2-enoic acid	[M+Na]+			Lipids and lipid-like molecules	Prenol lipids	Sesquiterpenoids	136.211	1	1	5184	24473.5
M560T216	560.211	215.627	3.44521	2,3,9,10,11,12-hexahydro-10s-hydroxy-9-methyl-1-oxo-9r,12s-epoxy-1h-diindolo[1,2,3-fg:3',2',1'-kl]pyrrolo[3,4-i][1,6]benzodiazocine-10-carboxylic acid, hexyl ester	[M+Na]+			Organoheterocyclic compounds	Indoles and derivatives	Carbazoles	215.627	1	1	1788	7243.29
M236T299	236.114	298.663	3.3924	2',3'-dideoxyadenosine	[M+H]+			Nucleosides, nucleotides, and analogues	Purine nucleosides	Purine 2',3'-dideoxyribonucleosides	298.663	1	1	9996	38355.3
M246T67	246.241	67.325	1.35975	2,4,6-tri-tert-butylaniline	[M+H-CH4]+			Benzenoids	Benzene and substituted derivatives	Phenylpropanes	67.325	1	1	147847	1.03173e+06
M605T151	605.217	151.161	4.47518	2-[[7-hydroxy-1-(4-hydroxy-3,5-dimethoxyphenyl)-3-(hydroxymethyl)-6,8-dimethoxy-1,2,3,4-tetrahydronaphthalen-2-yl]methoxy]-6-(hydroxymethyl)oxane-3,4,5-triol	[M+Na]+	HMDB0038922					151.161	1	1	7316	28658.3
M575T138	575.207	137.531	1.00215	2-[[7-hydroxy-1-(4-hydroxy-3,5-dimethoxyphenyl)-3-(hydroxymethyl)-6,8-dimethoxy-1,2,3,4-tetrahydronaphthalen-2-yl]methoxy]oxane-3,4,5-triol	[M+Na]+						137.531	1	1	8888	56442.7
M390T345	390.135	345.441	2.84818	2-acetamido-2-deoxy-3-o-(.alpha.-l-fucopyranosyl)-d-glucopyranose	[M+Na]+			Organic oxygen compounds	Organooxygen compounds	Carbohydrates and carbohydrate conjugates	345.441	1	1	3750	29103.4
M688T38	687.625	38.257	4.8105	2-alahba [dmed-fahfa]	[M+H]+						38.257	1	1	34990	144771
M162T179	162.054	179.249	3.52485	2-aminoadipic acid	[M+H]+	HMDB0000510	C00956	Organic acids and derivatives	Carboxylic acids and derivatives	Amino acids, peptides, and analogues	179.249	1	1	533274	3.61107e+06
M137T340	137.056	339.751	5.23357	2-aminobenzamide	[M+H]+	HMDB0033947		Benzenoids	Benzene and substituted derivatives	Benzoic acids and derivatives	339.751	1	1	1898	21218.1
M135T323	135.043	323.342	5.81417	2'-Deoxy-D-ribose	[M+H]+		C01801	Organic oxygen compounds	Organooxygen compounds	Carbonyl compounds	323.342	1	1	5835	26810.3
M765T149_1	764.516	148.561	2.19097	2-docosahexaenoyl-1-palmitoyl-sn-glycero-3-phosphoethanolamine	[M+H]+	HMDB0008946		Lipids and lipid-like molecules	Glycerophospholipids	Glycerophosphoethanolamines	148.561	1	1	9924	50648.6
M660T38	659.595	38.257	2.78663	2-erahsa [dmed-fahfa]	[M+H]+						38.257	1	1	58008	310552
M511T169	511.175	169.41	5.94651	2'-fucosyllactose	[M+Na]+			Organic oxygen compounds	Organooxygen compounds	Carbohydrates and carbohydrate conjugates	169.41	1	1	12620	51333.3
M395T33_1	395.278	33.017	6.88227	2-hydroxyatrazine	[2M+H]+	HMDB0062766	C06552	Organoheterocyclic compounds	Triazines	1,3,5-triazines	33.017	1	1	9035	47844.5
M545T135	545.196	134.882	1.21663	2-(hydroxymethyl)-6-[5-[3-(hydroxymethyl)-5-(3-hydroxypropyl)-7-methoxy-2,3-dihydro-1-benzofuran-2-yl]-2-methoxyphenoxy]oxane-3,4,5-triol	[M+Na]+						134.882	1	1	8901	44607.8
M245T36	245.225	35.657	3.22868	2-linoleoylglycerol	[M+H-C3H10O4]+	HMDB0011538		Lipids and lipid-like molecules	Fatty Acyls	Lineolic acids and derivatives	35.657	1	1	96648	516775
M783T145_1	782.568	145.381	1.8436	2-oleoyl-1-palmitoyl-sn-glycero-3-phosphocholine	[M+Na]+	HMDB0007972		Lipids and lipid-like molecules	Glycerophospholipids	Glycerophosphocholines	145.381	1	1	4329129	1.46588e+07
M813T152	812.539	151.811	1.26969	2-oleoyl-1-stearoyl-sn-glycero-3-phosphoserine	[M+Na]+	HMDB0010163		Lipids and lipid-like molecules	Glycerophospholipids	Glycerophosphoserines	151.811	1	1	16067	68658.9
M282T101	282.119	101.163	0.407633	2'-o-methyladenosine	[M+H]+	HMDB0004326	C04779				101.163	1	1	889169	7.12502e+06
M100T56	100.075	56.086	4.60229	2-piperidone	[M+H]+	HMDB0011749	C10482	Organoheterocyclic compounds	Piperidines	Piperidinones	56.086	1	1	31913	127794
M741T207	741.141	207.068	1.67795	(2r)-2-[(e)-3-[3-[(1r)-1-carboxy-2-(3,4-dihydroxyphenyl)ethoxy]carbonyl-2-(3,4-dihydroxyphenyl)-7-hydroxy-2,3-dihydro-1-benzofuran-4-yl]prop-2-enoyl]oxy-3-(3,4-dihydroxyphenyl)propanoic acid	[M+Na]+						207.068	1	1	4222	17280.1
M523T88	523.324	87.534	2.57194	(2r)-3-hydroxyisovaleroylcarnitine	[2M+H]+			Lipids and lipid-like molecules	Fatty Acyls	Fatty acid esters	87.534	1	1	14060	120170
M703T212	703.385	211.668	2.0035	(2r,3r,4r,6ar,6bs,8as,11r,12r,12as,14br)-2,3,12-trihydroxy-4,6a,6b,11,12,14b-hexamethyl-8a-[(2s,3r,4s,5s,6r)-3,4,5-trihydroxy-6-(hydroxymethyl)oxan-2-yl]oxycarbonyl-1,2,3,4a,5,6,7,8,9,10,11,12a,14,14a-tetradecahydropicene-4-carboxylic acid	[M+Na]+			Lipids and lipid-like molecules	Prenol lipids	Terpene glycosides	211.668	1	1	76500	445783
M473T83_2	473.325	82.994	3.02366	(2r,3r,6r)-6-((3r,5s,7r,9s,10s,13r,14s,17r)-3,7-dihydroxy-10,13-dimethylhexadecahydro-1h-cyclopenta[a]phenanthren-17-yl)-3-hydroxy-2-methylheptanoic acid	[M+Na]+			Lipids and lipid-like molecules	Steroids and steroid derivatives	Bile acids, alcohols and derivatives	82.994	1	1	1645513	1.06776e+07
M483T437	483.18	436.526	0.939044	(2r,3s,4s,5r,6r)-2-[[(2s,3r,4r)-3,4-dihydroxy-4-(hydroxymethyl)oxolan-2-yl]oxymethyl]-6-[4-(4-hydroxyphenyl)butan-2-yloxy]oxane-3,4,5-triol	[M+Na]+			Lipids and lipid-like molecules	Fatty Acyls	Fatty acyl glycosides	436.526	1	1	4161	20549.5
M439T422	439.14	421.583	2.91515	(2r,3s,4s,5r,6r)-5-[(2s,3r,4r)-3,4-dihydroxy-4-(hydroxymethyl)oxolan-2-yl]oxy-2-(hydroxymethyl)-6-(2-phenylethoxy)oxane-3,4-diol	[M+Na]+			Organic oxygen compounds	Organooxygen compounds	Carbohydrates and carbohydrate conjugates	421.583	1	1	39318	111774
M779T176	779.174	175.644	3.43955	[(2r,3s,4s,5r,6s)-6-[(2s,3r,4r,5r,6s)-2-[5,7-dihydroxy-2-(4-hydroxyphenyl)-4-oxochromen-3-yl]oxy-4,5-dihydroxy-6-methyloxan-3-yl]oxy-3,4,5-trihydroxyoxan-2-yl]methyl (e)-3-(4-hydroxyphenyl)prop-2-enoate	[M+K]+			Phenylpropanoids and polyketides	Flavonoids	Flavonoid glycosides	180.549	2	1	7451	29189.7
M1098T274	1097.55	274.264	0.522897	[(2s,3r,4s,5s,6r)-3,4,5-trihydroxy-6-[[(2r,3r,4s,5s,6r)-3,4,5-trihydroxy-6-(hydroxymethyl)oxan-2-yl]oxymethyl]oxan-2-yl] (4as,6as,6br,9r,10s,12ar,14bs)-10-[(2s,3r,4s,5s)-4,5-dihydroxy-3-[(2s,3r,4r,5r,6s)-3,4,5-trihydroxy-6-methyloxan-2-yl]oxyoxan-2-yl]oxy-9-(hydroxymethyl)-2,2,6a,6b,9,12a-hexamethyl-1,3,4,5,6,6a,7,8,8a,10,11,12,13,14b-tetradecahydropicene-4a-carboxylate	[M+Na]+			Lipids and lipid-like molecules	Prenol lipids	Terpene glycosides	274.264	1	1	1760	4141.25
M1142T281	1141.54	280.694	0.632034	(2s,3s,4s,5r,6r)-6-[[(3s,6ar,6bs,8as,14br)-4,4,6a,6b,11,11,14b-heptamethyl-8a-[(2s,3r,4s,5s,6r)-3,4,5-trihydroxy-6-(hydroxymethyl)oxan-2-yl]oxycarbonyl-1,2,3,4a,5,6,7,8,9,10,12,12a,14,14a-tetradecahydropicen-3-yl]oxy]-4-hydroxy-3,5-bis[[(2s,3r,4s,5s,6r)-3,4,5-trihydroxy-6-(hydroxymethyl)oxan-2-yl]oxy]oxane-2-carboxylic acid	[M+Na]+			Lipids and lipid-like molecules	Prenol lipids	Terpene glycosides	280.694	1	1	4005	9000.84
M240T189	240.23	188.999	6.98608	2s-amino-4e-pentadecene-1,3r-diol	[M+H-H2O]+			Organic nitrogen compounds	Organonitrogen compounds	Amines	188.999	1	1	68022	172652
M573T37	573.484	36.967	3.22514	2-sdahma [dmed-fahfa]	[M+H]+						36.967	1	1	186474	1.16624e+06
M686T38	685.611	38.257	4.33388	2-ttahpa [dmed-fahfa]	[M+H]+						38.257	1	1	27681	114542
M795T133	795.398	132.932	0.869989	3-(1h-indol-3-ylmethyl)-6,18-dimethyl-12-(1-phenylethyl)-9,15-di(propan-2-yl)-1,4,7,10,13,16,19-heptazacyclotricosane-2,5,8,11,14,17,20-heptone	[M+Na]+			Organic acids and derivatives	Peptidomimetics	Hybrid peptides	132.932	1	1	9987	41176.3
M245T363	245.185	363.14	0.862246	3-[2-(diisopropylamino)ethyl]indole	[M+H]+			Organoheterocyclic compounds	Indoles and derivatives	Tryptamines and derivatives	363.14	1	1	1180	4794.98
M793T138	793.196	138.192	2.35436	3-[(2s,3r,4s,5s,6r)-4,5-dihydroxy-3-[(2r,3r,4r,5r,6s)-3,4,5-trihydroxy-6-methyloxan-2-yl]oxy-6-[[(2r,3r,4r,5r,6s)-3,4,5-trihydroxy-6-methyloxan-2-yl]oxymethyl]oxan-2-yl]oxy-5,7-dihydroxy-2-(4-hydroxyphenyl)-6-methoxychromen-4-one	[M+Na]+			Phenylpropanoids and polyketides	Flavonoids	Flavonoid glycosides	138.192	1	1	5655	23441.5
M647T398	647.13	397.738	1.25948	3-[(2s,3r,4s,5s,6r)-4,5-dihydroxy-6-(hydroxymethyl)-3-[(2s,3r,4s,5r,6r)-3,4,5-trihydroxy-6-(hydroxymethyl)oxan-2-yl]oxyoxan-2-yl]oxy-5-hydroxy-2-(4-hydroxyphenyl)-7-methoxychromen-4-one	[M+Na]+			Phenylpropanoids and polyketides	Flavonoids	Flavonoid glycosides	397.738	1	1	2278	23223.3
M707T225	707.105	224.627	1.62729	3-(3-(1,2-dihydroxy-1,2-dihexanoyl)thiopropane)inositol-4,5-diphosphate	[M+H]+			Organic oxygen compounds	Organooxygen compounds	Alcohols and polyols	224.627	1	1	7740	71270.8
M491T325	491.135	324.622	2.74171	3',4',6-trimethoxyisoflavone-7-o-.beta.-d-glucopyranoside	[M+H]+			Phenylpropanoids and polyketides	Isoflavonoids	Isoflavonoid O-glycosides	324.622	1	1	3251	78606.2
M1009T244	1009.5	244.006	1.18954	(3,5,9,13,16,17,22r,23r,24r)-3-{[-l-arabinofuranosyl-(1->2)-[-d-glucopyranosyl-(1->3)]--l-arabinopyranosyl]oxy}-20-hydroxy-24-methyl-16,23:16,30-diepoxydammar-25-en-22-yl acetate	[M+K]+			Lipids and lipid-like molecules	Prenol lipids	Triterpenoids	244.006	1	1	60523	156342
M554T203	554.34	202.508	0.536297	3,5,9-trioxa-4-phosphatetracosan-1-aminium, 7-(acetyloxy)-24-carboxy-4-hydroxy-n,n,n-trimethyl-, inner salt, 4-oxide, (r)-	[M+H]+			Lipids and lipid-like molecules	Glycerophospholipids	Glycerophosphocholines	202.508	1	1	4108	16129.5
M314T219	314.09	218.877	2.47042	3',5'-cyclic damp	[M+H]+			Organoheterocyclic compounds	Imidazopyrimidines	Purines and purine derivatives	218.877	1	1	61416	272169
M207T167	207.063	166.8	7.62797	3,5-dimethoxy-4-hydroxycinnamic acid	[M+H-H2O]+	HMDB0032616	C00482	Phenylpropanoids and polyketides	Cinnamic acids and derivatives	Hydroxycinnamic acids and derivatives	166.8	1	1	20250	77500.5
M795T331	795.173	330.921	0.655488	3-[6-[[(2r,3r,4r,5s,6s)-3,5-dihydroxy-6-methyl-4-[(2s,3r,4r,5r,6s)-3,4,5-trihydroxy-6-methyloxan-2-yl]oxyoxan-2-yl]oxymethyl]-3,4,5-trihydroxyoxan-2-yl]oxy-2-(3,4-dihydroxyphenyl)-5,7-dihydroxychromen-4-one	[M+K]+			Phenylpropanoids and polyketides	Flavonoids	Flavonoid glycosides	330.921	1	1	1276	8005.32
M777T251	777.222	250.526	0.679206	3-[6-[[(2r,3r,4r,5s,6s)-3,5-dihydroxy-6-methyl-4-[(2s,3r,4r,5r,6s)-3,4,5-trihydroxy-6-methyloxan-2-yl]oxyoxan-2-yl]oxymethyl]-3,4,5-trihydroxyoxan-2-yl]oxy-5-hydroxy-2-(4-hydroxyphenyl)-7-methoxychromen-4-one	[M+Na]+			Phenylpropanoids and polyketides	Flavonoids	Flavonoid glycosides	250.526	1	1	1436	8543.01
M363T32_2	363.307	31.697	6.18912	3,6,9,12-tetraoxatetracosan-1-ol	[M+H]+			Organic oxygen compounds	Organooxygen compounds	Ethers	31.697	1	1	67221	217526
M615T107	615.419	107.033	3.84382	3-[(cholamidopropyl)dimethylammonio]-1-propanesulfonate	[M+H]+		C11321	Lipids and lipid-like molecules	Steroids and steroid derivatives	Bile acids, alcohols and derivatives	107.033	1	1	34261	195767
M555T130	555.309	129.662	1.88166	3-deacetylsalannin	[M+H]+			Lipids and lipid-like molecules	Prenol lipids	Triterpenoids	129.662	1	1	16542	109844
M718T251	718.228	250.526	3.22465	3-demethylthiocolchicine 2-o-(2,3,4-tri-o-acetyl-.beta.-d-glucuronide methyl ester)	[M+H]+			Organic oxygen compounds	Organooxygen compounds	Carbohydrates and carbohydrate conjugates	250.526	1	1	7691	42113.4
M688T126	688.159	126.422	1.76312	3'-dephosphocoenzyme a	[M+H]+	HMDB0001373	C00882	Nucleosides, nucleotides, and analogues	Purine nucleotides	Purine ribonucleotides	126.422	1	1	9867	48551.4
M427T156	427.388	155.741	7.19573	3-epilupeol	[M+H]+			Lipids and lipid-like molecules	Prenol lipids	Triterpenoids	155.741	1	1	5283	14817.7
M511T360	511.161	359.96	1.92967	3'-fucosyllactose	[M+Na]+	HMDB0002094		Organic oxygen compounds	Organooxygen compounds	Carbohydrates and carbohydrate conjugates	359.96	1	1	5353	60099.7
M509T308	509.124	307.503	0.832893	3'-galactosyllactose	[M+Na-H2O]+	HMDB0006599		Organic oxygen compounds	Organooxygen compounds	Carbohydrates and carbohydrate conjugates	307.503	1	1	5830	62630.1
M126T49_2	126.054	48.806	4.7075	3-hydroxyacetaminophen	[M+H-C2H2O]+			Benzenoids	Benzene and substituted derivatives	Anilides	48.806	1	1	9092	38493.2
M253T165	253.071	165.49	0.705801	3'-methoxyflavone	[M+H]+			Phenylpropanoids and polyketides	Flavonoids	O-methylated flavonoids	165.49	1	1	32171	101517
M151T215	151.075	214.957	3.71228	3-methoxytyramine	[M+H-NH3]+	HMDB0000022	C05587	Benzenoids	Phenols	Methoxyphenols	214.957	1	1	4028	18388.6
M150T237	150.077	236.816	3.93952	3-methyladenine	[M+H]+	HMDB0011600	C00913	Organoheterocyclic compounds	Imidazopyrimidines	Purines and purine derivatives	236.816	1	1	19222	103667
M546T234	546.194	233.587	0.232656	3-(n-maleimidopropionyl)biocytin	[M+Na]+			Organic acids and derivatives	Peptidomimetics	Hybrid peptides	233.587	1	1	1118	3217.37
M461T301	461.087	300.583	0.321635	3-piperidinecarboxamide, 1-[3,5-bis(trifluoromethyl)benzoyl]-n-(4-chlorophenyl)-	[M+H-H2O]+			Benzenoids	Benzene and substituted derivatives	Benzoyl derivatives	300.583	1	1	1392	6032.21
M511T247_2	511.249	246.646	7.01399	3-quinolinecarboxamide, 6-(2-furanyl)-1,4-dihydro-8-methoxy-4-oxo-1-pentyl-n-tricyclo[3.3.1.1(3,7)]dec-1-yl-	[M+Na]+			Organoheterocyclic compounds	Quinolines and derivatives	Quinoline carboxamides	246.646	1	1	2331	15256.1
M475T160	475.322	160.26	1.56829	(3r,7r,9s,10s,12s,13r,14s,17r)-17-((2r)-6,7-dihydroxy-6-methylheptan-2-yl)-10,13-dimethylhexadecahydro-1h-cyclopenta[a]phenanthrene-3,7,12-triol	[M+Na]+	HMDB0002180		Lipids and lipid-like molecules	Steroids and steroid derivatives	Bile acids, alcohols and derivatives	160.26	1	1	23390	208252
M672T126	672.186	125.782	2.03692	3'-sialyllactose	[M+K]+			Organic oxygen compounds	Organooxygen compounds	Carbohydrates and carbohydrate conjugates	125.782	1	1	45370	217040
M335T56	335.218	56.086	4.19016	4-[2-[(1r,4as,5r,8as)-6-hydroxy-5-(hydroxymethyl)-5,8a-dimethyl-2-methylidene-3,4,4a,6,7,8-hexahydro-1h-naphthalen-1-yl]ethyl]-2h-furan-5-one	[M+H]+			Lipids and lipid-like molecules	Prenol lipids	Terpene lactones	56.086	1	1	17597	129376
M478T198	478.291	198.018	3.27209	4-[5-[[4-[5-[acetyl(hydroxy)amino]pentylamino]-4-oxobutanoyl]-hydroxyamino]pentylamino]-4-oxobutanoic acid	[M+NH4]+			Lipids and lipid-like molecules	Fatty Acyls	Fatty amides	198.018	1	1	362301	1.00566e+06
M197T63	197.069	62.685	5.62465	4',6'-dimethoxy-2'-hydroxyacetophenone	[M+H]+	HMDB0029645	C10726	Organic oxygen compounds	Organooxygen compounds	Carbonyl compounds	62.685	1	1	25608	82782.3
M104T366	104.07	366.28	3.13676	4-Aminobutyric acid(GABA)	[M+H]+	HMDB0000112	C00334	Organic acids and derivatives	Carboxylic acids and derivatives	Amino acids, peptides, and analogues	366.28	1	1	4362	17559.6
M110T53	110.059	52.786	8.40877	4-aminophenol	[M+H]+	HMDB0001169	C02372	Benzenoids	Benzene and substituted derivatives	Aniline and substituted anilines	52.786	1	1	64123	269682
M285T74	285.184	73.885	0.127727	4-androsten-11.beta.-ol-3,17-dione	[M+H-H2O]+	HMDB0006773	C05284	Lipids and lipid-like molecules	Steroids and steroid derivatives	Androstane steroids	73.885	1	1	49687	660304
M339T167	339.107	166.8	3.80762	4-demethylsimmondsin 2'-ferulate	[M+H-C9H13O4N]+			Phenylpropanoids and polyketides	Cinnamic acids and derivatives	Hydroxycinnamic acids and derivatives	166.8	1	1	10042	46711.9
M383T294	383.239	294.184	3.15108	4-dodecyloxy-2-hydroxybenzophenone	[M+H]+			Benzenoids	Benzene and substituted derivatives	Benzophenones	294.184	1	1	6866	48202.1
M224T214	224.126	214.307	1.40303	4-hydroxybenzoylcholine	[M]+	HMDB0029559		Benzenoids	Benzene and substituted derivatives	Benzoic acids and derivatives	214.307	1	1	6342	29606.2
M107T323	107.048	323.342	6.86691	4-hydroxybenzyl alcohol	[M+H-H2O]+	HMDB0011724	C17467	Benzenoids	Benzene and substituted derivatives	Benzyl alcohols	323.342	1	1	3533	15837.6
M121T223	121.064	222.737	3.1698	4-hydroxyphenethyl alcohol	[M+H-H2O]+	HMDB0004284	C06044	Benzenoids	Phenols	Tyrosols and derivatives	222.737	1	1	28920	103502
M146T66	146.059	65.985	2.25311	4-hydroxyquinoline	[M+H]+		C06343	Organoheterocyclic compounds	Quinolines and derivatives	Quinolones and derivatives	65.985	1	1	105482	483857
M351T234	351.213	234.237	1.32144	4-imidazolidineheptanoic acid, 3-[(3s)-3-cyclohexyl-3-hydroxypropyl]-2,5-dioxo-, (4r)-rel-	[M+H-H2O]+			Organoheterocyclic compounds	Azolidines	Imidazolidines	234.237	1	1	15110	72454.6
M353T328	353.082	327.772	2.99205	4-methylumbelliferyl .beta.-d-glucuronide	[M+H]+		C11584	Phenylpropanoids and polyketides	Coumarins and derivatives	Coumarin glycosides	327.772	1	1	14114	44360.7
M422T78	422.237	78.445	2.79936	4-ohe2-1-n3ade	[M+H]+			Lipids and lipid-like molecules	Steroids and steroid derivatives	Estrane steroids	78.445	1	1	10091	149189
M287T186	287.089	185.769	9.39058	(4r)-3-methylidene-4-[(e)-3-methyl-4-(4-methyl-5-oxooxolan-2-yl)but-2-enyl]oxolan-2-one	M+H			Lipids and lipid-like molecules	Prenol lipids	Terpene lactones	185.769	1	1	16196	62985.7
M529T88	529.309	87.534	0.86384	((4r)-4-((3r,5r,9s,10s,12s,13r,14s,17r)-3,12-dihydroxy-10,13-dimethylhexadecahydro-1h-cyclopenta[a]phenanthren-17-yl)pentanoyl)glycylglycine	[M+Na]+			Lipids and lipid-like molecules	Steroids and steroid derivatives	Bile acids, alcohols and derivatives	87.534	1	1	6025	52319.3
M144T47	144.047	47.476	0.27754	5-(2-hydroxyethyl)-4-methylthiazole	[M+H]+	HMDB0032985	C04294	Organoheterocyclic compounds	Azoles	Thiazoles	47.476	1	1	117078	373850
M693T216	693.343	216.267	2.55737	5-[(3s,8r,10r,13r,14s,17r)-3-[(2r,3r,4r,5s,6r)-3,4-dihydroxy-6-(hydroxymethyl)-5-[(2s,3r,4r,5r,6s)-3,4,5-trihydroxy-6-methyloxan-2-yl]oxyoxan-2-yl]oxy-14-hydroxy-10,13-dimethyl-1,2,3,6,7,8,9,11,12,15,16,17-dodecahydrocyclopenta[a]phenanthren-17-yl]pyran-2-one	[M+H]+			Lipids and lipid-like molecules	Steroids and steroid derivatives	Steroid lactones	216.267	1	1	6658	20911.1
M373T36	373.125	35.657	2.61583	5,6,7,3',4'-pentamethoxyflavone	[M+H]+	HMDB0036633	C10186	Phenylpropanoids and polyketides	Flavonoids	O-methylated flavonoids	35.657	1	1	130529	193518
M779T289	779.178	289.074	0.653081	5,7-dihydroxy-2-[4-[(2s,3r,4s,5s,6r)-3,4,5-trihydroxy-6-(hydroxymethyl)oxan-2-yl]oxyphenyl]-3-[(2s,3r,4s,5s,6r)-3,4,5-trihydroxy-6-[[(2r,3r,4r,5r,6s)-3,4,5-trihydroxy-6-methyloxan-2-yl]oxymethyl]oxan-2-yl]oxychromen-4-one	[M+Na]+			Phenylpropanoids and polyketides	Flavonoids	Flavonoid glycosides	289.074	1	1	220416	947641
M291T33_2	291.231	33.017	3.15678	5alpha-androstan-17beta-ol-3-one	[M+H]+	HMDB0002961	C03917	Lipids and lipid-like molecules	Steroids and steroid derivatives	Androstane steroids	33.017	1	1	48343	234786
M303T124	303.194	123.882	0.125554	(5.alpha.)-androstane-3,11,17-trione	[M+H]+		C14269	Lipids and lipid-like molecules	Steroids and steroid derivatives	Androstane steroids	123.882	1	1	538205	5.0391e+06
M159T143	159.116	142.801	4.17589	5-androstene-3.beta.,17.beta.-diol	[M+H-C7H16O2]+	HMDB0003818	C04295	Lipids and lipid-like molecules	Steroids and steroid derivatives	Androstane steroids	142.801	1	1	19777	564024
M335T160	335.256	159.61	3.56259	5.beta.-pregnane-3.alpha.,17-diol-20-one	[M+H]+		C14609	Lipids and lipid-like molecules	Steroids and steroid derivatives	Pregnane steroids	159.61	1	1	133498	516654
M565T195	565.153	195.428	5.0259	5-hydroxy-2-(4-hydroxyphenyl)-7-(3,4,5-trihydroxy-6-methyloxan-2-yl)oxy-3-(3,4,5-trihydroxyoxan-2-yl)oxychromen-4-one	[M+H]+			Phenylpropanoids and polyketides	Flavonoids	Flavonoid glycosides	195.428	1	1	27572	166759
M749T283_3	749.189	283.274	0.323636	5-hydroxy-3-[(2s,3r,4r,5s)-3-hydroxy-5-(hydroxymethyl)-4-[(2s,3r,4s,5s,6r)-3,4,5-trihydroxy-6-(hydroxymethyl)oxan-2-yl]oxyoxolan-2-yl]oxy-2-(4-hydroxyphenyl)-7-[(2s,3r,4r,5r,6s)-3,4,5-trihydroxy-6-methyloxan-2-yl]oxychromen-4-one	[M+Na]+			Phenylpropanoids and polyketides	Flavonoids	Flavonoid glycosides	283.274	1	1	1528232	6.70178e+06
M482T481	482.196	481.055	1.01708	5-methyltetrahydrofolic acid	[M+Na]+	HMDB0001396	C00440	Organoheterocyclic compounds	Pteridines and derivatives	Pterins and derivatives	481.055	1	1	3151	13874.8
M351T259	351.213	258.905	0.178027	6,10a-dihydroxy-4-(hydroxymethyl)-4,7,11b-trimethyl-1,2,3,4a,5,6,6a,7,11,11a-decahydronaphtho[2,1-f][1]benzofuran-9-one	[M+H]+						258.905	1	1	15324	88176
M541T234	541.147	233.587	3.26607	[6-[3,4-dihydroxy-2,5-bis(hydroxymethyl)oxolan-2-yl]oxy-3,4,5-trihydroxyoxan-2-yl]methyl (e)-3-(4-hydroxy-3-methoxyphenyl)prop-2-enoate	[M+Na]+	HMDB0125608		Phenylpropanoids and polyketides	Cinnamic acids and derivatives	Hydroxycinnamic acids and derivatives	233.587	1	1	2931	11896.5
M492T210	492.144	209.678	1.84842	6h-thieno[3,2-f][1,2,4]triazolo[4,3-a][1,4]diazepine-6-acetamide, 4-(4-chlorophenyl)-n-(4-hydroxyphenyl)-2,3,9-trimethyl-, (6s)-	[M+H]+						209.678	1	1	2763	8207.09
M479T357	479.135	357.44	2.5103	6h-thieno[3,2-f][1,2,4]triazolo[4,3-a][1,4]diazepine-6-acetic acid, 4-(4-chlorophenyl)-2,3,9-trimethyl-, 1,1-dimethylethyl ester, (6r)-	[M+Na]+						357.44	1	1	8464	119526
M457T475	457.126	474.954	3.33624	6h-thieno[3,2-f][1,2,4]triazolo[4,3-a][1,4]diazepine-6-acetic acid, 4-(4-chlorophenyl)-2,3,9-trimethyl-, 1,1-dimethylethyl ester, (6s)-	[M+H]+						474.954	1	1	2634	12812.7
M182T65	182.048	65.315	8.9579	6-(methylthio)guanine	[M+H]+			Organoheterocyclic compounds	Imidazopyrimidines	Purines and purine derivatives	65.315	1	1	26386	98818.9
M533T194	533.125	194.158	3.22624	6''-o-malonylglycitin	[M+H]+	HMDB0039323		Phenylpropanoids and polyketides	Isoflavonoids	Isoflavonoid O-glycosides	194.158	1	1	10761	42311.7
M269T59	269.173	59.375	5.10482	7.alpha.-hydroxydehydroepiandrosterone	[M+H-2H2O]+	HMDB0004611	C18045	Lipids and lipid-like molecules	Steroids and steroid derivatives	Androstane steroids	59.375	1	1	85244	557804
M298T314	298.113	314.452	7.28249	7-methylguanosine	[M]+	HMDB0001107	C20674				314.452	1	1	1424	12347.3
M641T308	641.289	308.133	2.35028	7-(triethylsilyl)-10-deacetylbaccatin iii	[M+H-H2O]+			Lipids and lipid-like molecules	Prenol lipids	Diterpenoids	308.133	1	1	1428	13328.4
M176T61	176.07	60.705	2.23342	8-methoxyquinolin-4-ol	[M+H]+			Organoheterocyclic compounds	Quinolines and derivatives	Quinolones and derivatives	60.705	1	1	24027	107275
M521T310	521.21	310.022	1.11081	9-ketofluprostenol isopropyl ester	[M+Na]+			Lipids and lipid-like molecules	Fatty Acyls	Eicosanoids	310.022	1	1	1195	17120.3
M275T309	275.199	309.383	0.57194	9-oxo-10e,12z,15z-octadecatrienoic acid	[M+H-H2O]+			Lipids and lipid-like molecules	Fatty Acyls	Lineolic acids and derivatives	309.383	1	1	7275	31905.3
M347T206	347.12	206.408	0.120421	Acetohexamide	[M+Na]+	HMDB0014558	C06806	Organic oxygen compounds	Organooxygen compounds	Carbonyl compounds	206.408	1	1	2417	9869.8
M204T302	204.122	301.863	0.836933	Acetylcarnitine	[M+H]+		C02571				301.863	1	1	3994	12090.6
M268T166	268.103	166.15	2.33514	Adenosine	[M+H]+	HMDB0000050	C00212				166.15	1	1	45810	206961
M330T428	330.072	427.686	5.42014	Adenosine 3',5'-cyclic monophosphate	[M+H]+	HMDB0000058	C00575	Nucleosides, nucleotides, and analogues	Purine nucleotides	Cyclic purine nucleotides	427.686	1	1	1663	20219.6
M573T210_1	573.12	209.678	2.24284	Adenylyl(3'-5')cytidine	[M+H]+			Nucleosides, nucleotides, and analogues	(3'->5')-dinucleotides and analogues	(3'->5')-dinucleotides	209.678	1	1	10279	87739.3
M301T97	301.179	96.624	1.98576	Adrenosterone	[M+H]+	HMDB0006772	C05285	Lipids and lipid-like molecules	Steroids and steroid derivatives	Androstane steroids	96.624	1	1	1182524	1.58987e+07
M439T95	439.283	95.334	2.34188	Agaric acid	[M+Na]+			Organic acids and derivatives	Carboxylic acids and derivatives	Tricarboxylic acids and derivatives	95.334	1	1	1361879	1.04023e+07
M132T220	132.101	219.537	2.94431	Alanine betaine	[M+H]+			Organic acids and derivatives	Carboxylic acids and derivatives	Amino acids, peptides, and analogues	219.537	1	1	34357	138358
M481T385	481.152	384.849	0.164471	Albiflorin	[M+H]+		C17457	Lipids and lipid-like molecules	Prenol lipids	Terpene glycosides	384.849	1	1	79995	484311
M175T201	175.147	201.208	3.86408	.alpha.-ionone	[M+H-H2O]+	HMDB0059883	C12286	Lipids and lipid-like molecules	Prenol lipids	Sesquiterpenoids	201.208	1	1	11036	28592.8
M587T223	587.155	222.737	3.56968	Amarogentin	[M+H]+		C09767	Benzenoids	Benzene and substituted derivatives	Biphenyls and derivatives	222.737	1	1	5245	25898.5
M392T190	392.129	190.309	0.0340168	Amlodipine	[M+H-NH3]+	HMDB0005018	C06825	Organoheterocyclic compounds	Pyridines and derivatives	Hydropyridines	190.309	1	1	4832	15213.9
M528T292	528.197	291.603	3.74439	Amprenavir	[M+Na]+	HMDB0014839	C08086	Benzenoids	Benzene and substituted derivatives	Benzenesulfonamides	291.603	1	1	2433	33239.8
M294T217	294.156	216.927	2.50743	Anastrozole	[M+H]+	HMDB0015348	C08159	Benzenoids	Benzene and substituted derivatives	Phenylpropanes	216.927	1	1	2722	15553.6
M511T418	511.21	418.408	0.737349	Androstan-3-ol-17-one 3-glucuronide	[M-H+2Na]+	HMDB0004484	C11136	Lipids and lipid-like molecules	Steroids and steroid derivatives	Steroidal glycosides	418.408	1	1	4353	35841.9
M455T194	455.349	193.528	0.97904	Anemosapogenin	[M+H-H2O]+			Lipids and lipid-like molecules	Prenol lipids	Triterpenoids	193.528	1	1	28577	90445.3
M351T349	351.125	349.21	0.95764	Anisatin	[M+Na]+		C09294	Lipids and lipid-like molecules	Prenol lipids	Terpene lactones	349.21	1	1	4136	21782.1
M584T373	584.434	373.429	2.70246	Antheraxanthin	[M]+	HMDB0036582	C08579	Lipids and lipid-like molecules	Prenol lipids	Tetraterpenoids	373.429	1	1	1289	6558.08
M557T185	557.124	185.119	0.215929	Aprepitant	[M+Na]+	HMDB0014811	C21555	Organoheterocyclic compounds	Oxazinanes	Morpholines	185.119	1	1	10219	34320
M785T145	784.581	145.381	0.367653	Arachidonoylthiophosphorylcholine	[M+H]+			Organic nitrogen compounds	Organonitrogen compounds	Quaternary ammonium salts	145.381	1	1	1890330	7.87986e+06
M356T57	356.351	56.756	2.85124	Arachidoyl ethanolamide	[M+H]+			Organic nitrogen compounds	Organonitrogen compounds	Amines	56.756	1	1	91430	247531
M459T102	459.31	102.463	1.89118	Arg-Arg-Lys	[M+H]+			Organic acids and derivatives	Carboxylic acids and derivatives	Amino acids, peptides, and analogues	102.463	1	1	1635939	1.43712e+07
M432T237	432.27	237.466	1.34632	Arg-Thr-Arg	[M+H]+			Organic acids and derivatives	Carboxylic acids and derivatives	Amino acids, peptides, and analogues	237.466	1	1	9420	44420.4
M265T204	265.142	203.818	2.0743	Artemisinin	[M+H-H2O]+		C09538	Lipids and lipid-like molecules	Prenol lipids	Terpene lactones	203.818	1	1	64881	294646
M407T72	407.161	71.945	1.82868	Artesunate	[M+Na]+			Lipids and lipid-like molecules	Prenol lipids	Sesquiterpenoids	71.945	1	1	17207	85946.5
M443T119	443.277	119.372	0.429768	Ascorbyl stearate	[M+H]+		C20340				119.372	1	1	279319	2.53937e+06
M453T160	453.34	160.26	1.11076	Asiatic acid	[M+H-2H2O]+	HMDB0035782	C08617	Lipids and lipid-like molecules	Prenol lipids	Triterpenoids	160.26	1	1	35341	270939
M371T160	371.255	160.26	2.48404	Aspidocarpine	[M+H]+						160.26	1	1	9791	29159.3
M473T209	473.103	209.018	1.06515	Astilbin	[M+Na]+	HMDB0033850	C17449	Phenylpropanoids and polyketides	Flavonoids	Flavonoid glycosides	209.018	1	1	7990	50685.4
M367T402	367.119	401.939	1.15448	Atovaquone	[M+H]+	HMDB0015249	C06835	Benzenoids	Naphthalenes	Naphthoquinones	401.939	1	1	3422	15126.3
M290T121	290.16	120.662	1.23141	(-)-atropine	[M+H]+	HMDB0014568	C02046				120.662	1	1	44740	339820
M619T223	619.105	222.737	1.30927	Auranofin	[M+H-C2H4O2]+	HMDB0015130	C06836	Organic acids and derivatives	Carboxylic acids and derivatives	Tetracarboxylic acids and derivatives	222.737	1	1	375420	1.86784e+06
M685T60	685.241	60.035	8.5041	Azadirachtin b	[M+Na]+			Lipids and lipid-like molecules	Prenol lipids	Triterpenoids	60.035	1	1	5334	26686
M291T242	291.194	242.016	0.606799	Azatadine	[M+H]+	HMDB0014857	C07774				242.016	1	1	16474	169429
M750T38	749.504	37.607	0.685411	Azithromycin	[M+H]+	HMDB0014352	C06838	Organic oxygen compounds	Organooxygen compounds	Carbohydrates and carbohydrate conjugates	37.607	1	1	103308	345124
M933T231	933.24	231.027	1.68567	Benfotiamine	[2M+H]+			Benzenoids	Benzene and substituted derivatives	Benzoic acids and derivatives	231.027	1	1	5720	20768.9
M228T270	228.101	269.755	1.66343	Benz[a]anthracene	[M]+		C14317				269.755	1	1	3078	15598.8
M290T62	290.296	62.025	2.0691	Benzamide, n-(5z,8z,11z,14z)-5,8,11,14-eicosatetraen-1-yl-4-hydroxy-	[M+H-C7H4O2]+			Benzenoids	Benzene and substituted derivatives	Benzoic acids and derivatives	62.025	1	1	2666	8909.34
M250T326	250.093	325.882	0.791116	Benzeneethanamine, 2,5-dimethoxy-4-(trifluoromethyl)-	[M+H]+			Benzenoids	Benzene and substituted derivatives	Trifluoromethylbenzenes	325.882	1	1	3575	12748.2
M383T246	383.13	245.986	5.34357	.beta.-d-glucose	[2M+Na]+	HMDB0000516	C00221	Organic oxygen compounds	Organooxygen compounds	Carbohydrates and carbohydrate conjugates	245.986	1	1	2385	16070.4
M445T124_2	445.294	123.882	1.36229	.beta.-ecdysone	[M+H-2H2O]+	HMDB0030180	C02633	Lipids and lipid-like molecules	Steroids and steroid derivatives	Bile acids, alcohols and derivatives	123.882	1	1	5321436	4.66007e+07
M118T268_2	118.086	268.495	0.770201	Betaine	[M+H]+	HMDB0000043	C00719	Organic acids and derivatives	Carboxylic acids and derivatives	Amino acids, peptides, and analogues	268.495	1	1	2788863	1.36968e+07
M373T280	373.268	280.054	1.63222	.beta.-muricholic acid	[M+H-2H2O]+	HMDB0000415	C17726	Lipids and lipid-like molecules	Steroids and steroid derivatives	Bile acids, alcohols and derivatives	280.054	1	1	2384	10574.2
M397T70	397.381	69.975	1.35106	.beta.-sitosterol	[M+H-H2O]+	HMDB0000852	C01753	Lipids and lipid-like molecules	Steroids and steroid derivatives	Stigmastanes and derivatives	69.975	1	1	134406	522132
M457T244	457.365	244.006	1.11951	Betulinic acid	[M+H]+	HMDB0030094	C08619	Lipids and lipid-like molecules	Prenol lipids	Triterpenoids	244.006	1	1	10130	23294.6
M585T212	585.284	212.317	1.27385	Bilirubin	[M+H]+	HMDB0000054	C00486	Organoheterocyclic compounds	Tetrapyrroles and derivatives	Bilirubins	212.317	1	1	2060	8379.67
M393T201_2	393.312	201.208	3.23987	Bis(2-ethylhexyl) adipate	[M+Na]+	HMDB0040270	C14240	Lipids and lipid-like molecules	Fatty Acyls	Fatty acid esters	201.208	1	1	27571	67368.3
M203T264	203.178	264.035	2.75979	Bisabolol oxide a	[M+H-2H2O]+		C16773				264.035	1	1	4399	19340.1
M147T163	147.043	162.87	6.25369	Bisdemethoxycurcumin	[M+H-C10H10O2]+	HMDB0002114	C17743	Phenylpropanoids and polyketides	Diarylheptanoids	Linear diarylheptanoids	162.87	1	1	13995	74731.1
M413T294	413.176	293.523	0.123006	Bisindolylmaleimide i	[M+H]+		C11238	Organoheterocyclic compounds	Indoles and derivatives	N-alkylindoles	293.523	1	1	2501	18641.2
M363T287	363.176	287.164	3.4012	Bisphenol a diglycidyl ether	[M+Na]+	HMDB0032737	C14348	Benzenoids	Benzene and substituted derivatives	Diphenylmethanes	287.164	1	1	2073	23543.6
M552T391	552.166	390.548	3.05265	Blood group a trisaccharide	[M+Na]+			Organic oxygen compounds	Organooxygen compounds	Carbohydrates and carbohydrate conjugates	390.548	1	1	3462	13299.2
M493T363	493.151	363.14	4.41215	Blood group b trisaccharide	[M+Na-H2O]+			Organic oxygen compounds	Organooxygen compounds	Carbohydrates and carbohydrate conjugates	363.14	1	1	13334	231944
M297T170	297.11	170.08	4.41034	Boldine	[M+H-CH5N]+	HMDB0039085	C09365				170.08	1	1	5511	28542.9
M508T331	508.161	330.921	1.62036	Bosentan	[M+H-C2H4O]+	HMDB0014699		Organoheterocyclic compounds	Diazines	Pyrimidines and pyrimidine derivatives	330.921	1	1	1246	23241.2
M297T151	297.241	151.161	1.84769	Brassicasterol	[M+H-C6H14O]+		C08813	Lipids and lipid-like molecules	Steroids and steroid derivatives	Ergostane steroids	151.161	1	1	711747	4.16123e+06
M245T201	245.152	201.208	2.66888	Brefeldin a	[M+H-2H2O]+						201.208	1	1	16255	38516.6
M206T69	206.103	68.655	6.12858	Bucladesine	[M+H-C9H13O7P]+			Nucleosides, nucleotides, and analogues	Purine nucleotides	Cyclic purine nucleotides	68.655	1	1	387696	6.85985e+06
M351T108	351.213	108.333	1.4312	Bufalin	[M+H-2H2O]+		C16922	Lipids and lipid-like molecules	Steroids and steroid derivatives	Steroid lactones	108.333	1	1	28099	189101
M317T246	317.172	245.986	2.57596	Bupirimate	[M+H]+		C18776	Organoheterocyclic compounds	Diazines	Pyrimidines and pyrimidine derivatives	245.986	1	1	4081	13353.5
M644T244	644.362	244.006	1.76524	Buprenorphine glucuronide	[M+H]+			Organic oxygen compounds	Organooxygen compounds	Carbohydrates and carbohydrate conjugates	244.006	1	1	5978	30188.4
M333T319	333.078	318.872	1.5312	Butamifos	[M+H]+		C11022	Benzenoids	Benzene and substituted derivatives	Nitrobenzenes	318.872	1	1	4270	59800.1
M288T61	288.288	61.365	3.00226	C17-sphinganine	[M+H]+			Organic nitrogen compounds	Organonitrogen compounds	Amines	61.365	1	1	77673	452697
M145T166_1	145.027	166.15	4.56159	Caffeic acid	[M+H-2H2O]+	HMDB0003501	C01481	Phenylpropanoids and polyketides	Cinnamic acids and derivatives	Hydroxycinnamic acids and derivatives	166.15	1	1	81361	379774
M424T230	424.216	230.387	0.290297	Calpain inhibitor ii	[M+Na]+			Organic acids and derivatives	Carboxylic acids and derivatives	Amino acids, peptides, and analogues	230.387	1	1	2133	8821.16
M407T309	407.179	308.752	0.496755	Carvedilol	[M+H]+	HMDB0015267	C06875	Organoheterocyclic compounds	Indoles and derivatives	Carbazoles	308.752	1	1	1813	8103.17
M435T201	435.323	201.208	0.367644	Caulophyllogenin	[M+H-3H2O]+			Lipids and lipid-like molecules	Prenol lipids	Triterpenoids	201.208	1	1	108593	282811
M205T242	205.194	242.016	6.27119	Cedrol	[M+H-H2O]+		C09631	Lipids and lipid-like molecules	Prenol lipids	Sesquiterpenoids	242.016	1	1	4750	18230.5
M473T93	473.287	92.754	1.12453	Celastrol	[M+Na]+	HMDB0002385		Lipids and lipid-like molecules	Prenol lipids	Triterpenoids	92.754	1	1	53629	330735
M365T385	365.104	384.849	2.2473	Cellobiose	[M+Na]+	HMDB0000055	C06422	Organic oxygen compounds	Organooxygen compounds	Carbohydrates and carbohydrate conjugates	384.849	1	1	32459	361446
M298T36	298.273	35.657	1.5674	Chaulmoogric acid	[M+NH4]+		C08282	Lipids and lipid-like molecules	Fatty Acyls	Fatty acids and conjugates	35.657	1	1	296320	710733
M505T322	505.234	322.052	4.94327	Chlorhexidine	[M+H]+	HMDB0015016	C06902	Benzenoids	Benzene and substituted derivatives	Halobenzenes	322.052	1	1	1045	16583.3
M509T338	509.181	338.481	1.32793	Chrysomycin a	[M+H]+			Organic oxygen compounds	Organooxygen compounds	Carbohydrates and carbohydrate conjugates	338.481	1	1	4116	12577.1
M519T358	519.176	358.07	0.886045	Chrysomycin b	[M+Na]+			Organic oxygen compounds	Organooxygen compounds	Carbohydrates and carbohydrate conjugates	358.07	1	1	1136	13569.3
M657T325	657.358	325.252	3.00402	Cimicifugoside h 2	[M+Na]+			Lipids and lipid-like molecules	Steroids and steroid derivatives	Cycloartanols and derivatives	325.252	1	1	16401	63782.4
M307T344	307.098	343.551	4.23766	Cimifugin	[M+H]+		C09000	Organoheterocyclic compounds	Benzopyrans	1-benzopyrans	343.551	1	1	15895	68653.2
M443T86	443.23	85.584	4.55741	Cinobufagin	[M+H]+		C16931	Lipids and lipid-like molecules	Steroids and steroid derivatives	Steroid lactones	85.584	1	1	55453	528241
M321T34_2	321.314	34.327	2.2367	Cis-13-docosenoic acid	[M+H-H2O]+	HMDB0002068	C08316	Lipids and lipid-like molecules	Fatty Acyls	Fatty acids and conjugates	34.327	1	1	115193	238580
M333T151	333.262	151.161	2.00112	Cis-4,10,13,16-docosatetraenoic acid	[M+H]+			Lipids and lipid-like molecules	Fatty Acyls	Fatty acids and conjugates	151.161	1	1	157682	817208
M331T153	331.246	153.121	0.0286226	Cis-7,10,13,16,19-docosapentaenoic acid	[M+H]+	HMDB0006528	C16513	Lipids and lipid-like molecules	Fatty Acyls	Fatty acids and conjugates	153.121	1	1	55608	778219
M467T322	467.185	322.052	2.17991	Clobetasol propionate	[M+H]+			Lipids and lipid-like molecules	Steroids and steroid derivatives	Pregnane steroids	322.052	1	1	1094	5506.51
M304T214	304.176	213.638	0.164778	Cocaine	[M+H]+	HMDB0015043	C01416	Benzenoids	Benzene and substituted derivatives	Benzoic acids and derivatives	213.638	1	1	22793	78608.5
M498T391	498.174	391.198	5.08539	Codeine-6-.beta.-d-glucuronide	[M+Na]+	HMDB0060464	C16577				391.198	1	1	1837	12698.9
M450T151	450.261	151.161	3.30581	Condelphine	[M+H]+		C08671	Lipids and lipid-like molecules	Prenol lipids	Diterpenoids	151.161	1	1	11096	38008.8
M233T200	233.153	199.918	1.7324	Corey pg-lactone diol	[M+H-2H2O]+	HMDB0240213		Lipids and lipid-like molecules	Fatty Acyls	Fatty alcohols	199.918	1	1	23370	170722
M389T120	389.245	120.022	0.17971	Corticosterone 21-acetate	[M+H]+		C14675	Lipids and lipid-like molecules	Steroids and steroid derivatives	Pregnane steroids	120.022	1	1	34212	219780
M427T27	427.207	27.017	2.99609	Cortisol 21-acetate	[M+Na]+		C02821	Lipids and lipid-like molecules	Steroids and steroid derivatives	Pregnane steroids	27.017	1	1	6746	11324.9
M311T101	311.2	100.513	2.24287	Cortodoxone	[M+H-2H2O]+	HMDB0000015	C05488	Lipids and lipid-like molecules	Steroids and steroid derivatives	Hydroxysteroids	100.513	1	1	83754	1.6963e+06
M187T201	187.147	200.558	3.2979	Costunolide	[M+H-CH2O2]+		C09382	Lipids and lipid-like molecules	Prenol lipids	Terpene lactones	200.558	1	1	29708	79898.5
M349T259_1	349.108	258.905	5.11105	Coumaric acid o-glucoside	[M+Na]+			Organic oxygen compounds	Organooxygen compounds	Carbohydrates and carbohydrate conjugates	258.905	1	1	1403	8842.97
M132T342	132.076	341.661	7.13349	Creatine	[M+H]+	HMDB0000064	C00300	Organic acids and derivatives	Carboxylic acids and derivatives	Amino acids, peptides, and analogues	341.661	1	1	3438	45536.8
M114T49	114.09	48.806	2.69435	Creatinine	[M+H]+	HMDB0000562	C00791	Organic acids and derivatives	Carboxylic acids and derivatives	Amino acids, peptides, and analogues	48.806	1	1	117230	490261
M539T102	539.315	101.813	4.14052	Cucurbitacin d	[M+Na]+		C08796	Lipids and lipid-like molecules	Steroids and steroid derivatives	Cucurbitacins	101.813	1	1	53133	326256
M537T104	537.302	104.423	3.15273	Cucurbitacin i	[M+Na]+		C08800	Lipids and lipid-like molecules	Steroids and steroid derivatives	Cucurbitacins	104.423	1	1	26042	142524
M485T123	485.286	122.602	1.33744	Cyasterone	[M+H-2H2O]+		C08816	Lipids and lipid-like molecules	Prenol lipids	Triterpenoids	122.602	1	1	15733	104853
M337T292	337.161	291.603	0.334362	Cyclopiazonic acid	[M+H]+		C03032	Organoheterocyclic compounds	Indoles and derivatives	Indoles	291.603	1	1	2117	13608.3
M571T156	571.306	155.741	0.526178	Cymarin	[M+Na]+		C08859	Lipids and lipid-like molecules	Steroids and steroid derivatives	Steroid lactones	155.741	1	1	37335	274826
M376T337	376.196	336.591	0.843005	Cyphenothrin	[M+H]+		C12962	Lipids and lipid-like molecules	Fatty Acyls	Fatty acid esters	336.591	1	1	5423	28072.2
M292T258	292.139	258.265	1.68546	Cyproconazole	[M+H]+		C18456				258.265	1	1	3312	26622.6
M441T236	441.208	236.176	5.96644	Cys-Tyr-Arg	[M+H]+			Organic acids and derivatives	Carboxylic acids and derivatives	Amino acids, peptides, and analogues	236.176	1	1	4906	13945.7
M266T234	266.074	233.587	0.483548	Cytidine	[M+Na]+	HMDB0000089	C00475				233.587	1	1	5253	19135.9
M460T242	460.254	242.016	3.68618	Cytochalasin a	[M+H-H2O]+		C19953	Alkaloids and derivatives	Cytochalasans	Cytochalasins	242.016	1	1	2245	19504.7
M531T32_2	531.401	31.697	1.47171	D-.alpha.-tocopherol succinate	[M+H]+			Lipids and lipid-like molecules	Prenol lipids	Quinone and hydroquinone lipids	31.697	1	1	67071	281476
M244T353	244.059	352.79	3.60121	Dantrolene	[M+H-C2HO2N]+		C06939	Organoheterocyclic compounds	Azolidines	Imidazolidines	352.79	1	1	2949	13678.1
M497T359	497.146	358.7	3.17496	Dapsone	[2M+H]+	HMDB0014395	C07666	Benzenoids	Benzene and substituted derivatives	Benzenesulfonyl compounds	358.7	1	1	2974	18515.4
M363T359	363.088	358.7	3.57361	Daunorubicin	[M+H-C6H15O4N]+	HMDB0014832	C01907				358.7	1	1	8903	49404.4
M625T171	625.316	170.74	1.8736	Dauricine	[M+H]+		C09419	Organoheterocyclic compounds	Isoquinolines and derivatives	Benzylisoquinolines	170.74	1	1	16147	77509.8
M965T277	965.465	277.494	0.788483	Deacetyllanatoside c	[M+Na]+	HMDB0015211	C12669	Lipids and lipid-like molecules	Steroids and steroid derivatives	Steroid lactones	277.494	1	1	5815	14782.3
M631T32	631.492	31.697	2.41886	Decanoyl-l-carnitine	[2M+H]+	HMDB0062631		Lipids and lipid-like molecules	Fatty Acyls	Fatty acid esters	31.697	1	1	99147	335573
M446T308	446.133	308.133	1.7907	Dehydroaripiprazole	[M+H]+			Organoheterocyclic compounds	Diazinanes	Piperazines	308.133	1	1	8265	138370
M400T58	400.376	58.076	1.06707	Demissidine	[M+H]+						58.076	1	1	14391	51072.7
M136T99	136.06	99.213	7.81163	Deoxyadenosine	[M+H-C5H8O3]+	HMDB0000101	C00559	Nucleosides, nucleotides, and analogues	Purine nucleosides	Purine 2'-deoxyribonucleosides	99.213	1	1	145860	1.94841e+06
M375T201	375.302	200.558	2.67037	Deoxycholic acid	[M+H-H2O]+	HMDB0000626	C04483	Lipids and lipid-like molecules	Steroids and steroid derivatives	Bile acids, alcohols and derivatives	200.558	1	1	17749	47512.5
M355T151	355.244	151.161	2.34068	Deoxycorticosterone acetate	[M+H-H2O]+		C14554	Lipids and lipid-like molecules	Steroids and steroid derivatives	Pregnane steroids	151.161	1	1	552020	3.9332e+06
M609T156	609.323	156.38	0.171052	Desferrioxamine d2	[M+Na]+						156.38	1	1	9247	70251.2
M293T141	293.246	141.491	2.12893	Desogestrel	[M+H-H2O]+	HMDB0014449	C07629	Lipids and lipid-like molecules	Steroids and steroid derivatives	Estrane steroids	141.491	1	1	6572	42645.2
M147T372	147.075	372.158	1.34864	D-glutamine	[M+H]+	HMDB0003423	C00064	Organic acids and derivatives	Carboxylic acids and derivatives	Amino acids, peptides, and analogues	372.158	1	1	2233	25130.2
M344T78	344.226	77.804	8.88057	Dibucaine	[M+H]+	HMDB0014668	C07879	Organoheterocyclic compounds	Quinolines and derivatives	Quinolones and derivatives	77.804	1	1	7237	57205.3
M279T33	279.158	33.017	2.16762	Dibutyl phthalate	[M+H]+	HMDB0033244	C14214	Benzenoids	Benzene and substituted derivatives	Benzoic acids and derivatives	33.017	1	1	2296544	7.90666e+06
M200T322	200.069	322.052	2.21415	Dictamine	[M+H]+		C10660	Organoheterocyclic compounds	Quinolines and derivatives	Furanoquinolines	322.052	1	1	1869	9996.68
M106T296	106.085	296.103	5.09521	Diethanolamine	[M+H]+	HMDB0004437	C06772	Organic nitrogen compounds	Organonitrogen compounds	Amines	296.103	1	1	3495	19348.6
M391T123	391.26	123.242	2.9062	Digoxigenin	[M+H]+			Lipids and lipid-like molecules	Steroids and steroid derivatives	Steroid lactones	123.242	1	1	133710	1.08534e+06
M308T103	308.221	103.113	3.40793	Dihydrocapsaicin	[M+H]+	HMDB0038457	C16952	Benzenoids	Phenols	Methoxyphenols	103.113	1	1	24631	131684
M277T316	277.089	315.722	0.136474	Dihydromethysticin	[M+H]+	HMDB0030791	C09926				315.722	1	1	10188	48460.6
M613T32	613.48	31.697	2.51901	Dilinolenin (9c,12c,15c)	[M+H]+			Lipids and lipid-like molecules	Fatty Acyls	Lineolic acids and derivatives	31.697	1	1	365687	1.23618e+06
M387T154	387.149	154.441	3.20209	Dinocap	[M+Na]+						154.441	1	1	12487	54980.3
M413T338_1	413.264	338.481	2.12144	Dioctyl phthalate	[M+Na]+		C14227	Benzenoids	Benzene and substituted derivatives	Benzoic acids and derivatives	338.481	1	1	1991	22100.5
M547T151	547.472	150.511	3.31143	Dipalmitolein (9c)	[M+H-H2O]+			Lipids and lipid-like molecules	Glycerolipids	Diradylglycerols	150.511	1	1	5108	15115.1
M858T193	857.511	192.889	0.0976181	Dirithromycin	[M+Na]+			Organic oxygen compounds	Organooxygen compounds	Carbohydrates and carbohydrate conjugates	192.889	1	1	6991	43707.4
M149T167_1	149.023	167.46	2.27461	Dl-4-hydroxy-3-methoxymandelic acid	[M+H-CH6O2]+	HMDB0133489	C05584	Benzenoids	Phenols	Methoxyphenols	167.46	1	1	27750	221798
M158T184	158.116	184.469	3.05741	DL-arginine	[M+H-NH3]+		C00792	Organic acids and derivatives	Carboxylic acids and derivatives	Amino acids, peptides, and analogues	184.469	1	1	13937	47631.4
M166T258	166.085	257.615	1.62718	DL-phenylalanine	[M+H]+		C02057	Organic acids and derivatives	Carboxylic acids and derivatives	Amino acids, peptides, and analogues	257.615	1	1	1816	30517.4
M188T258	188.07	257.615	1.64397	DL-tryptophan	[M+H-NH3]+	HMDB0030396	C00078	Organoheterocyclic compounds	Indoles and derivatives	Indolyl carboxylic acids and derivatives	257.615	1	1	3059	21524.4
M236T275	236.076	274.924	4.56403	D-neopterin	[M+H-H2O]+	HMDB0000845	C05926	Organoheterocyclic compounds	Pteridines and derivatives	Pterins and derivatives	274.924	1	1	5799	47332.3
M179T142	179.142	142.141	6.49677	Dodeca-2(e),4(e)-dienoic acid	[M+H-H2O]+			Lipids and lipid-like molecules	Fatty Acyls	Fatty acids and conjugates	142.141	1	1	27555	753344
M544T308	544.17	307.503	3.94336	Doxorubicin	[M+H]+	HMDB0015132	C01661				307.503	1	1	3147	25224.9
M318T36	318.239	36.307	4.81528	Drofenine	[M+H]+						36.307	1	1	159864	275149
M557T182	557.29	181.859	2.80885	Dronedarone	[M+H]+			Organic oxygen compounds	Organooxygen compounds	Carbonyl compounds	181.859	1	1	15599	66446.5
M120T268	120.09	268.495	3.20479	D-threonine	[M+H]+	HMDB0015068	C00820	Organic acids and derivatives	Carboxylic acids and derivatives	Amino acids, peptides, and analogues	268.495	1	1	12944	55371.7
M311T309	311.221	308.752	0.718674	(e)-4-[(1r,2s,3s,4r,8as)-2,3,4-trihydroxy-2,5,5,8a-tetramethyl-3,4,4a,6,7,8-hexahydro-1h-naphthalen-1-yl]but-3-en-2-one	[M+H]+			Lipids and lipid-like molecules	Prenol lipids	Sesquiterpenoids	308.752	1	1	9767	41030.4
M437T194	437.339	193.528	0.828997	Echinocystic acid	[M+H-2H2O]+		C08942	Lipids and lipid-like molecules	Prenol lipids	Triterpenoids	193.528	1	1	56343	168142
M275T234	275.199	234.237	6.03623	Empenthrin	[M+H]+		C18524	Lipids and lipid-like molecules	Prenol lipids	Monoterpenoids	234.237	1	1	19746	91415.8
M490T219	490.278	218.877	0.695316	Epothilone b	[M+H-H2O]+		C12154	Phenylpropanoids and polyketides	Macrolides and analogues	Epothilones and analogues	218.877	1	1	3211	8642.13
M289T288	289.059	287.804	1.07483	Eriodictyol	[M+H]+	HMDB0126018	C05631	Phenylpropanoids and polyketides	Flavonoids	Flavans	287.804	1	1	18337	97931.6
M619T265	619.161	264.675	0.866211	Eriodictyol 7-o-neohesperidoside	[M+Na]+		C09805	Phenylpropanoids and polyketides	Flavonoids	Flavonoid glycosides	264.675	1	1	3643	10762.5
M771T283	771.165	283.274	0.859023	Erioglaucine	[M+Na]+	HMDB0032280		Benzenoids	Benzene and substituted derivatives	Phenylmethylamines	283.274	1	1	2473	14500
M338T34	338.341	34.327	0.935145	Erucamide	[M+H]+			Lipids and lipid-like molecules	Fatty Acyls	Fatty amides	34.327	1	1	2177229	3.51164e+06
M350T330	350.181	330.291	1.92867	Erucifoline	[M+H]+						330.291	1	1	31492	180836
M566T189	566.425	188.999	0.201144	Eschscholtzxanthin	[M]+		C08593	Lipids and lipid-like molecules	Prenol lipids	Tetraterpenoids	188.999	1	1	83049	367185
M469T287	469.205	286.504	5.90299	Estrone glucuronide	[M+Na]+	HMDB0004483	C11133	Lipids and lipid-like molecules	Steroids and steroid derivatives	Steroidal glycosides	286.504	1	1	1718	12598
M333T51	333.137	51.476	2.45317	Estrone sulfate	[M+H-H2O]+	HMDB0001425	C02538	Lipids and lipid-like molecules	Steroids and steroid derivatives	Sulfated steroids	51.476	1	1	13586	80363.7
M238T86	238.092	86.234	6.18512	Ethopabate	[M+H]+			Benzenoids	Benzene and substituted derivatives	Benzoic acids and derivatives	86.234	1	1	313771	2.28777e+06
M134T279	134.117	279.414	0.551072	Ethyldiethanolamine	[M+H]+			Organic nitrogen compounds	Organonitrogen compounds	Amines	279.414	1	1	26504	87739.8
M322T71	322.15	71.295	3.75963	Famciclovir	[M+H]+	HMDB0014570		Organoheterocyclic compounds	Imidazopyrimidines	Purines and purine derivatives	71.295	1	1	6316	94394
M205T287_2	205.194	286.504	0.107781	Farnesol	[M+H-H2O]+	HMDB0004305	C01493	Lipids and lipid-like molecules	Prenol lipids	Sesquiterpenoids	286.504	1	1	1610	5787.74
M302T225	302.064	224.627	1.57878	Fenhexamid	[M+H]+		C18593	Benzenoids	Benzene and substituted derivatives	Anilides	224.627	1	1	5868	37828.1
M274T63	274.273	63.346	1.08143	Fenpropidin	[M+H]+		C18726	Benzenoids	Benzene and substituted derivatives	Phenylpropanes	63.346	1	1	834230	5.01917e+06
M342T53	342.132	53.446	3.08444	Feruloyl o-methyldehydrodopamine	[M+H]+						53.446	1	1	19983	136353
M457T165	457.106	164.84	1.7577	Flavin mononucleotide (fmn)	[M+H]+	HMDB0001520	C00061				164.84	1	1	6857	32427.3
M437T170	437.12	170.08	5.64167	Flecainide	[M+Na]+	HMDB0015326	C07001	Benzenoids	Benzene and substituted derivatives	Benzoic acids and derivatives	170.08	1	1	15521	96580.4
M395T70	395.364	69.975	3.59916	Fucosterol	[M+H-H2O]+		C08817	Lipids and lipid-like molecules	Steroids and steroid derivatives	Stigmastanes and derivatives	69.975	1	1	32004	198334
M381T291	381.144	290.963	1.39494	Fumiquinazoline f	[M+Na]+		C22145	Organoheterocyclic compounds	Diazanaphthalenes	Benzodiazines	290.963	1	1	4239	14741.4
M728T110	728.394	109.623	9.84052	Fumonisin b2	[M+Na]+	HMDB0034703	C19242	Organic acids and derivatives	Carboxylic acids and derivatives	Fumonisins	109.623	1	1	2508	13406.1
M403T95	403.261	95.334	0.53775	Gamabufotalin	[M+H]+		C16962	Lipids and lipid-like molecules	Steroids and steroid derivatives	Steroid lactones	95.334	1	1	48324	386761
M279T114	279.231	114.193	1.57965	.gamma.-linolenic acid	[M+H]+	HMDB0003073	C06426	Lipids and lipid-like molecules	Fatty Acyls	Lineolic acids and derivatives	114.193	1	1	135472	1.84173e+06
M261T32	261.22	32.347	3.60201	.gamma.-linolenoyl ethanolamide	[M+H-C2H7NO]+			Organic nitrogen compounds	Organonitrogen compounds	Amines	32.347	1	1	154087	982186
M573T154	573.322	154.441	3.71832	Ganoderic acid h	[M+H]+			Lipids and lipid-like molecules	Prenol lipids	Triterpenoids	154.441	1	1	11924	69192.8
M359T293	359.123	292.873	0.442422	Gardenin b	[M+H]+		C15109	Phenylpropanoids and polyketides	Flavonoids	O-methylated flavonoids	292.873	1	1	7716	131565
M497T208	497.272	208.358	3.27489	Geneticin	[M+H]+		C17703	Organic oxygen compounds	Organooxygen compounds	Carbohydrates and carbohydrate conjugates	208.358	1	1	3318	28982.8
M146T353	146.091	352.79	1.8836	G-guanidinobutyrate	[M+H]+	HMDB0003464	C01035	Organic acids and derivatives	Carboxylic acids and derivatives	Amino acids, peptides, and analogues	352.79	1	1	8725	33446.8
M767T82	767.481	82.345	1.7474	Ginsenoside rg3 (r-form)	[M+H-H2O]+			Lipids and lipid-like molecules	Prenol lipids	Terpene glycosides	82.345	1	1	17036	197044
M494T368	494.127	367.559	3.77442	Glibenclamide	[M+H]+	HMDB0015151	C07022	Benzenoids	Benzene and substituted derivatives	Benzenesulfonamides	367.559	1	1	2048	11468
M513T497	513.227	497.115	0.0687167	Glimepiride	[M+Na]+	HMDB0014367	C07669	Benzenoids	Benzene and substituted derivatives	Benzenesulfonamides	497.115	1	1	54064	119956
M346T257	346.185	256.955	2.14842	Gln-Ala-Lys	[M+H]+			Organic acids and derivatives	Carboxylic acids and derivatives	Amino acids, peptides, and analogues	256.955	1	1	5593	35631.5
M362T313	362.182	312.562	0.340154	Gln-Ser-Lys	[M+H]+			Organic acids and derivatives	Carboxylic acids and derivatives	Amino acids, peptides, and analogues	312.562	1	1	4168	35999.2
M104T263_2	104.107	263.395	0.967562	Glycerophosphocholine	[M+H-C3H7O5P]+	HMDB0000086	C00670	Lipids and lipid-like molecules	Glycerophospholipids	Glycerophosphocholines	263.395	1	1	1071577	3.63544e+06
M447T99	447.127	98.563	0.0759363	Glycitin	[M+H]+		C16195	Phenylpropanoids and polyketides	Isoflavonoids	Isoflavonoid O-glycosides	98.563	1	1	84237	625704
M448T123	448.302	122.602	3.80972	Glycocholic acid	[M+H-H2O]+	HMDB0000138	C01921	Lipids and lipid-like molecules	Steroids and steroid derivatives	Bile acids, alcohols and derivatives	122.602	1	1	34861	359887
M414T240	414.282	240.046	1.77159	Glycodeoxycholic acid	[M+H-2H2O]+	HMDB0000631	C05464	Lipids and lipid-like molecules	Steroids and steroid derivatives	Bile acids, alcohols and derivatives	240.046	1	1	6843	59688.7
M425T40	425.251	39.576	2.6995	Gly-pro-arg-pro-amide	[M+H]+			Organic acids and derivatives	Carboxylic acids and derivatives	Amino acids, peptides, and analogues	39.576	1	1	10193	152802
M130T373	130.049	373.429	5.38808	Goitrin	[M+H]+		C16817	Organoheterocyclic compounds	Azolidines	Oxazolidines	373.429	1	1	4480	54770.3
M501T359	501.197	358.7	2.60432	Gossypol	[M+H-H2O]+	HMDB0040723	C07667	Lipids and lipid-like molecules	Prenol lipids	Sesquiterpenoids	358.7	1	1	4718	47592.9
M60T263	60.0806	263.395	0.78547	Guanidine	[M+H]+	HMDB0001842	C17349	Organic nitrogen compounds	Organonitrogen compounds	Guanidines	263.395	1	1	3481	12360.6
M152T225	152.056	224.627	3.18484	Guanine	[M+H]+	HMDB0000132	C00242	Organoheterocyclic compounds	Imidazopyrimidines	Purines and purine derivatives	224.627	1	1	74246	388616
M477T290	477.154	290.323	0.277495	Harpagoside	[M+H-H2O]+		C09783	Lipids and lipid-like molecules	Prenol lipids	Terpene glycosides	290.323	1	1	4719	28905.9
M459T195	459.245	194.789	1.52154	Hc toxin	[M+Na]+		C15676	Organic acids and derivatives	Carboxylic acids and derivatives	Amino acids, peptides, and analogues	194.789	1	1	12648	35090.5
M352T239	352.196	239.386	2.23771	Heliotrine n-oxide	[M+Na]+						239.386	1	1	5076	46102.6
M268T182	268.263	181.859	2.54259	Heptadecasphing-4-enine	[M+H-H2O]+			Organic nitrogen compounds	Organonitrogen compounds	Amines	181.859	1	1	90871	241857
M288T41	288.288	40.866	2.07956	Heptadecasphinganine	[M+H]+			Organic nitrogen compounds	Organonitrogen compounds	Amines	40.866	1	1	47119	295551
M649T183	649.149	182.509	3.02683	Herbacetin-3,8-diglucopyranoside	[M+Na]+			Phenylpropanoids and polyketides	Flavonoids	Flavonoid glycosides	182.509	1	1	5309	19341.3
M303T183	303.086	183.159	2.31769	Hesperetin	[M+H]+	HMDB0005782	C01709	Phenylpropanoids and polyketides	Flavonoids	O-methylated flavonoids	183.159	1	1	59952	191696
M367T172	367.208	172.05	0.567727	Hirsuteine	[M+H]+		C16971				172.05	1	1	29530	296515
M369T201	369.223	201.208	0.505149	Hirsutine	[M+H]+		C16972				201.208	1	1	29802	363286
M441T262_1	441.207	262.115	2.29869	His-Glu-Arg	[M+H]+			Organic acids and derivatives	Carboxylic acids and derivatives	Amino acids, peptides, and analogues	262.115	1	1	3006	25472.1
M306T258	306.079	258.265	1.04919	His-Lys	[M+Na]+	HMDB0000133	C00387				258.265	1	1	23443	93947.4
M166T163	166.121	162.87	2.57817	Hordenine	[M+H]+	HMDB0004366	C06199	Benzenoids	Benzene and substituted derivatives	Phenethylamines	162.87	1	1	12580	69318.8
M179T47	179.106	47.476	1.01013	Hydrocinnamic acid ethyl ester	[M+H]+	HMDB0040411		Lipids and lipid-like molecules	Fatty Acyls	Fatty acid esters	47.476	1	1	37144	254128
M322T241	322.149	241.366	0.314418	Hydrocodone	[M+Na]+	HMDB0015091	C08024				241.366	1	1	4891	50022.6
M293T388	293.083	388.008	4.17258	Hydroxyflutamide	[M+H]+	HMDB0060949	C14204	Benzenoids	Benzene and substituted derivatives	Trifluoromethylbenzenes	388.008	1	1	2269	10898.4
M465T394	465.12	394.368	1.83096	Hyperoside	[M+H]+	HMDB0030775	C10073	Phenylpropanoids and polyketides	Flavonoids	Flavonoid glycosides	394.368	1	1	1986	15604.1
M119T158	119.034	157.67	3.35379	Hypoxanthine	[M+H-H2O]+	HMDB0000157	C00262	Organoheterocyclic compounds	Imidazopyrimidines	Purines and purine derivatives	157.67	1	1	226241	1.504e+06
M497T203	497.162	202.508	1.48751	Icariside ii	[M+H-H2O]+			Phenylpropanoids and polyketides	Flavonoids	Flavonoid glycosides	202.508	1	1	5082	23277.1
M312T56_1	312.122	56.086	0.419469	Icilin	[M+H]+		C20171	Benzenoids	Benzene and substituted derivatives	Nitrobenzenes	56.086	1	1	56117	178770
M446T203	446.274	203.158	2.47599	Ile-Trp-Lys	[M+H]+			Organic acids and derivatives	Carboxylic acids and derivatives	Amino acids, peptides, and analogues	203.158	1	1	7765	79336
M278T179	278.16	179.249	1.91303	Imazamox	[M+H-CO]+		C18598	Organic acids and derivatives	Carboxylic acids and derivatives	Amino acids, peptides, and analogues	179.249	1	1	76385	240730
M220T234	220.082	234.237	2.60263	Imazapyr	[M+H-C3H6]+		C18864	Organic acids and derivatives	Carboxylic acids and derivatives	Amino acids, peptides, and analogues	234.237	1	1	9206	42118.8
M248T258	248.114	258.265	0.240677	Imazethapyr	[M+H-C3H6]+		C18865	Organic acids and derivatives	Carboxylic acids and derivatives	Amino acids, peptides, and analogues	258.265	1	1	5116	22606.1
M614T208	614.353	208.358	1.45082	Indinavir	[M+H]+	HMDB0014369	C07051	Organic acids and derivatives	Carboxylic acids and derivatives	Amino acids, peptides, and analogues	208.358	1	1	3525	15969.1
M160T49	160.074	48.806	4.05253	Indole-3-acetaldehyde	[M+H]+	HMDB0001190	C00637	Organoheterocyclic compounds	Indoles and derivatives	Indoles	48.806	1	1	89764	185044
M537T295	537.173	294.823	4.84284	Inosine	[2M+H]+	HMDB0000195	C00294				294.823	1	1	4708	27802.9
M588T308	588.209	308.133	4.1193	Ipecoside	[M+Na]+		C09464	Lipids and lipid-like molecules	Prenol lipids	Terpene glycosides	308.133	1	1	1148	9780.72
M523T294	523.16	294.184	7.84466	Iridin	[M+H]+		C10465	Phenylpropanoids and polyketides	Isoflavonoids	Isoflavonoid O-glycosides	294.184	1	1	2663	23311.1
M587T155	587.28	155.091	2.76707	Irinotecan	[M+H]+	HMDB0014900	C16641				155.091	1	1	7994	80054.7
M409T206	409.09	205.768	1.54822	Irisflorentin	[M+Na]+		C17958	Phenylpropanoids and polyketides	Isoflavonoids	O-methylated isoflavonoids	205.768	1	1	18513	114234
M187T273	187.147	272.954	0.152976	Isoalantolactone	[M+H-CH2O2]+		C09484	Lipids and lipid-like molecules	Prenol lipids	Terpene lactones	272.954	1	1	8251	22830
M291T276	291.103	275.554	7.06184	Isomethiozin	[M+Na]+		C19107	Organosulfur compounds	Thioethers	Aryl thioethers	275.554	1	1	1987	6762.18
M329T223	329.064	222.737	4.5242	Isoorientin	[M+H-C4H8O4]+		C01821	Phenylpropanoids and polyketides	Flavonoids	Flavonoid glycosides	222.737	1	1	5281	21915.5
M336T69	336.166	69.305	1.94111	Isopentenyladenosine	[M+H]+		C16427				69.305	1	1	5552	38453
M194T323_2	194.118	323.342	0.490372	Isoproterenol	[M+H-H2O]+	HMDB0015197	C07056	Benzenoids	Phenols	Benzenediols	323.342	1	1	418848	1.7484e+06
M487T258	487.083	257.615	1.28445	Isoquercitin	[M+Na]+	HMDB0037362	C05623	Phenylpropanoids and polyketides	Flavonoids	Flavonoid glycosides	257.615	1	1	4477	38937
M515T133	515.28	132.932	5.15798	Iso-roridine e	[M+H]+			Lipids and lipid-like molecules	Prenol lipids	Sesquiterpenoids	132.932	1	1	7053	45998.8
M287T160	287.09	160.26	1.37574	Isosakuranetin	[M+H]+		C05334	Phenylpropanoids and polyketides	Flavonoids	O-methylated flavonoids	160.26	1	1	47988	163449
M211T106	211.132	105.723	7.40401	Jasmonic acid	[M+H]+	HMDB0032797	C08491	Lipids and lipid-like molecules	Fatty Acyls	Lineolic acids and derivatives	105.723	1	1	11774	71777.4
M601T188	601.151	187.709	0.707404	Kaempferitrin	[M+Na]+	HMDB0037438	C16981	Phenylpropanoids and polyketides	Flavonoids	Flavonoid glycosides	187.709	1	1	59721	252528
M419T195	419.095	195.428	0.0827147	Kaempferol-3-o-arabinopyranoside	[M+H]+			Phenylpropanoids and polyketides	Flavonoids	Flavonoid glycosides	195.428	1	1	41258	266716
M463T274	463.086	273.614	0.971675	Kaempferol glucuronide	[M+H]+			Phenylpropanoids and polyketides	Flavonoids	Flavonoid glycosides	273.614	1	1	14704	78908.5
M485T188	485.261	187.709	3.1888	Kanamycin a	[M+H]+	HMDB0015303	C01822	Organic oxygen compounds	Organooxygen compounds	Carbohydrates and carbohydrate conjugates	187.709	1	1	7648	51841.6
M203T201	203.178	200.558	1.36702	Kinoprene	[M+H-C3H6O2]+		C19042	Lipids and lipid-like molecules	Prenol lipids	Sesquiterpenoids	200.558	1	1	12674	62208.2
M531T84	531.327	83.644	3.14667	Kukoamine b	[M+H]+	HMDB0060525		Benzenoids	Phenols	Benzenediols	83.644	1	1	139366	964016
M190T178	190.049	177.94	4.12511	Kynurenic acid	[M+H]+	HMDB0000715	C01717	Organoheterocyclic compounds	Quinolines and derivatives	Quinoline carboxylic acids	177.94	1	1	358513	4.02368e+06
M535T119	535.264	119.372	1.34494	Lappaconitine	[M+H-CH6O2]+		C08694	Lipids and lipid-like molecules	Prenol lipids	Diterpenoids	119.372	1	1	68028	684349
M613T201_2	613.375	200.558	4.37935	Lasalocid	[M+Na]+			Lipids and lipid-like molecules	Prenol lipids	Terpene glycosides	200.558	1	1	5689	18136.1
M378T351_2	378.175	350.69	1.65176	Latrunculin b	[M+H-H2O]+		C19904				350.69	1	1	5191	18893.3
M343T169	343.294	169.41	1.43498	Lauramidopropylbetaine	[M]+			Organic acids and derivatives	Carboxylic acids and derivatives	Amino acids, peptides, and analogues	169.41	1	1	49786	172612
M288T38	288.254	37.607	4.77484	Lauric acid diethanolamide	[M+H]+	HMDB0032358		Lipids and lipid-like molecules	Fatty Acyls	Fatty amides	37.607	1	1	57052	133815
M162T347	162.112	347.34	4.72711	L-carnitine	[M+H]+	HMDB0062496	C00318	Organic nitrogen compounds	Organonitrogen compounds	Quaternary ammonium salts	347.34	1	1	15995	74245.8
M541T99	541.332	99.213	2.58983	Leptomycin b	[M+H]+			Lipids and lipid-like molecules	Fatty Acyls	Fatty acids and conjugates	99.213	1	1	32752	258778
M569T155	569.29	155.091	0.370655	Leukotriene f4	[M+H]+		C06462	Lipids and lipid-like molecules	Fatty Acyls	Eicosanoids	155.091	1	1	13807	69111.4
M409T124	409.272	123.882	0.251919	Leupeptin	[M+H-H2O]+	HMDB0001190	C01591	Organic acids and derivatives	Carboxylic acids and derivatives	Amino acids, peptides, and analogues	123.882	1	1	1317444	1.0521e+07
M536T390	536.194	389.908	0.87597	Lewis a trisaccharide	[M+Li]+	HMDB0006582		Lipids and lipid-like molecules	Fatty Acyls	Fatty acyl glycosides	389.908	1	1	36783	106943
M530T214	530.197	214.307	0.792525	Lewis x trisaccharide	[M+H]+	HMDB0006568		Lipids and lipid-like molecules	Fatty Acyls	Fatty acyl glycosides	214.307	1	1	3621	13044.4
M172T204	172.132	203.818	2.15344	L-homoarginine	[M+H-NH3]+	HMDB0000670	C01924	Organic acids and derivatives	Carboxylic acids and derivatives	Amino acids, peptides, and analogues	203.818	1	1	9162	36767.6
M324T36	324.288	36.307	2.85296	Linoleoyl ethanolamide	[M+H]+	HMDB0012252		Organic nitrogen compounds	Organonitrogen compounds	Amines	36.307	1	1	317582	596215
M892T122	892.246	121.962	1.4009	Lnfp iii	[M+K]+			Organic oxygen compounds	Organooxygen compounds	Carbohydrates and carbohydrate conjugates	121.962	1	1	5308	19739.7
M629T128	629.348	128.362	7.01429	Lopinavir	[M+H]+	HMDB0015539	C12871	Organic acids and derivatives	Carboxylic acids and derivatives	Amino acids, peptides, and analogues	128.362	1	1	4856	32652
M427T41	427.265	40.866	6.75852	Lovatatin	[M+Na]+	HMDB0014372	C07074	Organoheterocyclic compounds	Lactones	Delta valerolactones	40.866	1	1	26664	138327
M520T193_2	520.34	192.889	3.35774	Lpc 18:2	[M+H]+			Lipids and lipid-like molecules	Glycerophospholipids	Glycerophosphocholines	192.889	1	1	5589427	1.72073e+07
M522T378	522.176	378.469	2.20841	Lsta	[M+2Na]2+			Organic oxygen compounds	Organooxygen compounds	Carbohydrates and carbohydrate conjugates	378.469	1	1	6244	26682.1
M369T60	369.261	60.035	2.57522	Luffariellolide	[M+H-H2O]+		C19901	Lipids and lipid-like molecules	Prenol lipids	Terpene lactones	60.035	1	1	48367	317933
M403T29	403.319	28.957	3.55118	Lys-Lys-Lys	[M+H]+			Organic acids and derivatives	Carboxylic acids and derivatives	Amino acids, peptides, and analogues	28.957	1	1	9691	48746.2
M331T398	331.055	397.738	1.67766	Malathion	[M+H]+	HMDB0014910	C07497	Lipids and lipid-like molecules	Fatty Acyls	Fatty acid esters	397.738	1	1	1523	15663.7
M527T415	527.155	415.127	2.08416	Maltotriose	[M+Na]+	HMDB0001262	C01835	Organic oxygen compounds	Organooxygen compounds	Carbohydrates and carbohydrate conjugates	419.678	2	1	4976	29481
M411T137	411.198	136.871	2.14911	Mangostine	[M+H]+	HMDB0035796	C10080	Organoheterocyclic compounds	Benzopyrans	1-benzopyrans	136.871	1	1	14921	87046
M473T213	473.359	212.988	2.2325	Maslinic acid	[M+H]+	HMDB0002392	C16939	Lipids and lipid-like molecules	Prenol lipids	Triterpenoids	212.988	1	1	13370	37179.6
M507T309	507.109	309.383	5.23092	Metaflumizone	[M+H]+		C18523				309.383	1	1	3261	46261.1
M262T247	262.129	247.296	0.481185	Methapyrilene	[M+H]+		C11114	Organic nitrogen compounds	Organonitrogen compounds	Amines	247.296	1	1	24921	67562.2
M605T209	605.178	209.018	1.65355	Methyl (4s,5z,6s)-5-(2-acetyloxyethylidene)-4-[2-[2-(4-hydroxyphenyl)ethoxy]-2-oxoethyl]-6-[(2s,3r,4s,5s,6r)-3,4,5-trihydroxy-6-(hydroxymethyl)oxan-2-yl]oxy-4h-pyran-3-carboxylate	[M+Na]+			Lipids and lipid-like molecules	Prenol lipids	Terpene glycosides	209.018	1	1	3384	9441.88
M389T57	389.287	57.416	0.241793	Methyl deoxycholate	[M+H-H2O]+			Lipids and lipid-like molecules	Steroids and steroid derivatives	Bile acids, alcohols and derivatives	57.416	1	1	47833	174072
M261T151	261.22	150.511	1.14175	Methyl .gamma.-linolenate	[M+H-CH4O]+			Lipids and lipid-like molecules	Fatty Acyls	Lineolic acids and derivatives	150.511	1	1	161905	1.50467e+06
M365T136	365.194	136.211	9.48126	Met-Ser-Lys	[M+H]+			Organic acids and derivatives	Carboxylic acids and derivatives	Amino acids, peptides, and analogues	136.211	1	1	6711	74203.4
M351T59	351.252	59.375	1.95065	Misoprostol (free acid)	[M+H-H2O]+			Lipids and lipid-like molecules	Fatty Acyls	Eicosanoids	59.375	1	1	45866	381219
M693T136	693.414	136.211	6.00026	Monensin	[M+Na]+		C06693	Lipids and lipid-like molecules	Fatty Acyls	Fatty acids and conjugates	136.211	1	1	3824	21597.6
M339T99	339.288	99.213	0.746708	Monoelaidin	[M+H-H2O]+			Lipids and lipid-like molecules	Glycerolipids	Monoradylglycerols	99.213	1	1	38077	234449
M353T216	353.266	215.627	5.10247	Monolinolenin (9c,12c,15c)	[M+H]+			Lipids and lipid-like molecules	Fatty Acyls	Lineolic acids and derivatives	215.627	1	1	20759	90952
M744T134	744.244	133.582	1.31214	Montelukast acyl-.beta.-d-glucuronide	[M+H-H2O]+						133.582	1	1	7018	42782.9
M303T288	303.05	287.804	0.143016	Morin	[M+H]+	HMDB0030796	C10105	Phenylpropanoids and polyketides	Flavonoids	Flavones	287.804	1	1	3944	43163.7
M622T260	622.361	259.545	6.49766	Moxidectin	[M+H-H2O]+			Phenylpropanoids and polyketides	Macrolides and analogues	Milbemycins	259.545	1	1	1060	2933.21
M258T143	258.278	142.801	6.02521	Myristamine oxide	[M+H]+			Organic nitrogen compounds	Organonitrogen compounds	Aminoxides	142.801	1	1	9298	33964.8
M321T316	321.114	315.722	2.20305	N4-acetylsulfamethazine	[M+H]+			Benzenoids	Benzene and substituted derivatives	Benzenesulfonamides	315.722	1	1	6050	30986.1
M122T54	122.059	54.106	2.18749	N-(4-hydroxyphenyl)glycine	[M+H-CH2O2]+			Organic acids and derivatives	Carboxylic acids and derivatives	Amino acids, peptides, and analogues	54.106	1	1	71124	595982
M150T126	150.076	125.782	2.29476	N6-methyladenine	[M+H]+	HMDB0002099	C08434	Organoheterocyclic compounds	Imidazopyrimidines	Purines and purine derivatives	125.782	1	1	55595	430464
M178T218	178.133	218.227	0.339937	N-acetylamphetamine	[M+H]+			Benzenoids	Benzene and substituted derivatives	Phenethylamines	218.227	1	1	4046	14250.1
M308T38	308.293	37.607	0.211217	N-acetyldihydrosphingosine	[M+H-2H2O]+			Lipids and lipid-like molecules	Sphingolipids	Ceramides	37.607	1	1	106693	404835
M224T73	224.113	72.595	0.0528624	N-acetyl-l-tyrosine	[M+H]+	HMDB0000866	C01657	Organic acids and derivatives	Carboxylic acids and derivatives	Amino acids, peptides, and analogues	72.595	1	1	44986	872707
M332T325	332.094	324.622	0.102194	N-acetylneuraminic acid	[M+Na]+	HMDB0000230	C00270	Organic oxygen compounds	Organooxygen compounds	Carbohydrates and carbohydrate conjugates	324.622	1	1	9518	223756
M314T324	314.084	323.982	1.2337	N-acetylneuraminic acid, 2,3-dehydro-2-deoxy-	[M+Na]+		C04580	Organic oxygen compounds	Organooxygen compounds	Alcohols and polyols	323.982	1	1	3617	55785.7
M306T38	306.278	38.257	2.3068	N-acetylsphingosine	[M+H-2H2O]+			Lipids and lipid-like molecules	Sphingolipids	Ceramides	38.257	1	1	347249	1.05255e+06
M144T207	144.101	207.068	5.53635	N.alpha.-methyl-l-lysine	[M+H-NH3]+			Organic acids and derivatives	Carboxylic acids and derivatives	Amino acids, peptides, and analogues	207.068	1	1	6230	28189.1
M273T187	273.075	187.069	1.77973	Naringenin	[M+H]+	HMDB0002670	C00509	Phenylpropanoids and polyketides	Flavonoids	Flavans	187.069	1	1	22710	134179
M176T389	176.091	389.279	2.96189	N-carboxyethyl-.gamma.-aminobutyric acid	[M+H]+	HMDB0002201		Organic acids and derivatives	Carboxylic acids and derivatives	Amino acids, peptides, and analogues	389.279	1	1	5984	12249.8
M863T261	863.438	261.475	1.83543	NCGC00380845-01	[M+K]+			Lipids and lipid-like molecules	Steroids and steroid derivatives	Steroidal glycosides	261.475	1	1	4664	20296.3
M324T173	324.325	172.72	1.58831	N-cyclohexanecarbonyltetradecylamine	[M+H]+			Organic acids and derivatives	Carboxylic acids and derivatives	Carboxylic acid derivatives	172.72	1	1	35615	121083
M810T35	809.663	34.987	2.29178	N-docosanoyl-4-sphingenyl-1-o-phosphorylcholine	[M+Na]+	HMDB0012103		Lipids and lipid-like molecules	Sphingolipids	Phosphosphingolipids	34.987	1	1	12378	27214.9
M607T223	607.143	223.367	1.02064	Neomangiferin	[M+Na]+			Organoheterocyclic compounds	Benzopyrans	1-benzopyrans	223.367	1	1	5869	38505.6
M429T74_2	429.298	73.885	0.564695	Neoruscogenin	[M+H]+			Lipids and lipid-like molecules	Prenol lipids	Triterpenoids	73.885	1	1	197690	1.35533e+06
M447T72	447.154	71.945	3.30477	Neosolaniol	[M+Na]+			Lipids and lipid-like molecules	Prenol lipids	Sesquiterpenoids	71.945	1	1	27199	120506
M264T226	264.108	225.887	4.95678	(-)-neplanocin a	[M+H]+			Nucleosides, nucleotides, and analogues	Nucleoside and nucleotide analogues	Cyclopentyl nucleosides	225.887	1	1	4434	33352.3
M192T212	192.137	211.668	5.16628	N-ethyl-n-methylcathinone	[M+H]+			Organic oxygen compounds	Organooxygen compounds	Carbonyl compounds	211.668	1	1	61964	233866
M123T62	123.054	62.025	8.02859	Niacinamide	[M+H]+	HMDB0001406	C00153	Organoheterocyclic compounds	Pyridines and derivatives	Pyridinecarboxylic acids and derivatives	62.025	1	1	230440	764072
M124T209	124.038	209.018	1.66343	Nicotinate	[M+H]+	HMDB0001488	C00253	Organoheterocyclic compounds	Pyridines and derivatives	Pyridinecarboxylic acids and derivatives	209.018	1	1	15079	59821.1
M365T349	365.083	349.427	2.39691	Nigerose	[M+Na]+		C01518	Organic oxygen compounds	Organooxygen compounds	Carbohydrates and carbohydrate conjugates	349.427	1	1	4253	37756
M335T340	335.094	339.751	2.08083	Nivalenol	[M+Na]+		C06080	Lipids and lipid-like molecules	Prenol lipids	Sesquiterpenoids	339.751	1	1	118081	1.1128e+06
M162T226	162.054	225.887	2.32621	N-methyl-l-glutamic acid	[M+H]+	HMDB0062660	C01046	Organic acids and derivatives	Carboxylic acids and derivatives	Amino acids, peptides, and analogues	225.887	1	1	7130	55044.2
M513T32	512.502	32.347	1.06756	N-myristoylsphinganine	[M+H]+	HMDB0011759		Lipids and lipid-like molecules	Sphingolipids	Ceramides	32.347	1	1	71963	144601
M118T245	118.122	244.666	0.176315	N,n-diethyl-2-aminoethanol	[M+H]+	HMDB0033971		Organic nitrogen compounds	Organonitrogen compounds	Amines	244.666	1	1	9655	20637.8
M403T34_1	403.137	34.327	0.0445585	Nobiletin	[M+H]+	HMDB0029540	C10112	Phenylpropanoids and polyketides	Flavonoids	O-methylated flavonoids	34.327	1	1	162312	227903
M326T36	326.305	35.657	0.610692	N-oleoylethanolamine	[M+H]+	HMDB0002088	C20792	Organic nitrogen compounds	Organonitrogen compounds	Amines	35.657	1	1	225984	360914
M290T53_1	290.16	52.786	0.923362	Norcocaine	[M+H]+			Benzenoids	Benzene and substituted derivatives	Benzoic acids and derivatives	52.786	1	1	48525	503203
M256T36	256.262	35.657	2.51122	N-palmitoyl-d-sphingosine	[M+H-C18H34O2]+	HMDB0004949		Lipids and lipid-like molecules	Sphingolipids	Ceramides	35.657	1	1	173783	304023
M539T300	539.134	299.943	1.5072	Nutlin 3	[M+H-C3H6]+						299.943	1	1	1421	12706
M129T407	129.101	406.803	4.90813	Octanal	[M+H]+	HMDB0001140	C01545	Organic oxygen compounds	Organooxygen compounds	Carbonyl compounds	406.803	1	1	1776	12422.3
M173T273	173.132	272.954	0.148262	O-desarylranolazine	[M+H-C9H11NO]+			Organic acids and derivatives	Carboxylic acids and derivatives	Amino acids, peptides, and analogues	272.954	1	1	3888	12663.9
M282T36	282.278	35.657	4.33	Oleamide	[M+H]+	HMDB0002117	C19670	Lipids and lipid-like molecules	Fatty Acyls	Fatty amides	35.657	1	1	1316858	2.31959e+06
M439T241	439.355	241.366	0.549039	Oleanolic acid	[M+H-H2O]+		C17148	Lipids and lipid-like molecules	Prenol lipids	Triterpenoids	241.366	1	1	17197	95348.8
M265T213	265.251	212.988	3.27822	Oleic acid methyl ester	[M+H-CH4O]+		C03425	Lipids and lipid-like molecules	Fatty Acyls	Fatty acid esters	212.988	1	1	13465	63945.5
M439T71	439.282	71.295	3.73127	Oleoyl 3-carbacyclic phosphatidic acid	[M+Na]+			Lipids and lipid-like molecules	Fatty Acyls	Fatty acid esters	71.295	1	1	209696	3.7641e+06
M516T195	516.303	194.789	0.508989	Oleyloxyethylphosphorylcholine	[M+K]+			Organic nitrogen compounds	Organonitrogen compounds	Quaternary ammonium salts	194.789	1	1	15339	58132.1
M792T133	791.522	132.932	8.88871	Oligomycin a	[M+H]+		C11311				132.932	1	1	3769	21726.9
M769T82	769.496	82.345	1.3959	Oligomycin b	[M+H-2H2O]+		C11312				82.345	1	1	109549	791335
M338T230	338.181	229.747	2.42072	Olopatadine	[M+H]+	HMDB0014906	C07789	Organoheterocyclic compounds	Benzoxepines	Dibenzoxepines	229.747	1	1	3905	19142.7
M346T210	346.135	210.338	0.0192105	Omeprazole	[M+H]+	HMDB0001913	C07324	Organoheterocyclic compounds	Benzimidazoles	Sulfinylbenzimidazoles	210.338	1	1	5799	34072.9
M208T333	208.082	333.441	1.50538	Oseltamivir	[M+H-C5H15NO]+	HMDB0014343	C08092	Organic acids and derivatives	Carboxylic acids and derivatives	Amino acids, peptides, and analogues	333.441	1	1	7001	22336.9
M284T256	284.127	256.305	0.403834	Oxymorphone	[M+H-H2O]+	HMDB0015323	C08019				256.305	1	1	2232	7594.69
M460T343	460.141	342.921	3.93806	Oxymorphone 3-.beta.-d-glucuronide	[M+H-H2O]+			Organic oxygen compounds	Organooxygen compounds	Carbohydrates and carbohydrate conjugates	342.921	1	1	1947	17994.6
M180T208	180.087	208.358	3.41003	P-acetaminobenzoic acid	[M+H]+			Benzenoids	Benzene and substituted derivatives	Benzoic acids and derivatives	208.358	1	1	13555	61519.8
M469T359	469.084	358.7	0.731929	Paederoside	[M+Na]+		C09795	Organic oxygen compounds	Organooxygen compounds	Carbohydrates and carbohydrate conjugates	358.7	1	1	3552	14854.8
M483T208	483.145	207.718	0.574435	Paeonolide	[M+Na]+		C10715	Organic oxygen compounds	Organooxygen compounds	Carbohydrates and carbohydrate conjugates	207.718	1	1	58592	190734
M253T115	253.215	114.833	5.81813	Palmitic acid alkyne	[M+H]+			Lipids and lipid-like molecules	Fatty Acyls	Fatty acids and conjugates	114.833	1	1	18880	135334
M220T263_1	220.117	263.395	1.07573	Pantothenate	[M+H]+	HMDB0000210	C00864	Organic oxygen compounds	Organooxygen compounds	Alcohols and polyols	263.395	1	1	8068	62801.5
M340T296	340.138	296.103	0.134874	Papaverine	[M+H]+	HMDB0015245	C06533	Organoheterocyclic compounds	Isoquinolines and derivatives	Benzylisoquinolines	296.103	1	1	1125	4271.53
M185T201	185.132	201.208	1.97333	Parthenolide	[M+H-CH4O3]+		C07609	Lipids and lipid-like molecules	Prenol lipids	Terpene lactones	201.208	1	1	12098	33723.2
M735T151	734.565	150.511	0.694348	PC(16:0/16:0)	[M+H]+	HMDB0000564	C00157	Lipids and lipid-like molecules	Glycerophospholipids	Glycerophosphocholines	150.511	1	1	9701	76641.6
M292T37	292.226	36.967	0.0892844	Penbutolol	[M+H]+		C07416				36.967	1	1	130600	220438
M484T151	484.359	151.161	3.88362	Perifosine	[M+Na]+			Organic acids and derivatives	Organic phosphoric acids and derivatives	Phosphate esters	151.161	1	1	10877	32990.5
M479T295	479.135	294.823	1.27828	Petunidin 3-galactoside	[M]+			Phenylpropanoids and polyketides	Flavonoids	Flavonoid glycosides	294.823	1	1	2287	20302.9
M196T51	196.095	51.476	1.90182	Phenanthridin-6-ol	[M+H]+			Organoheterocyclic compounds	Quinolines and derivatives	Benzoquinolines	51.476	1	1	54235	218293
M241T303	241.154	303.123	2.48404	Pheniramine	[M+H]+	HMDB0015557		Organoheterocyclic compounds	Pyridines and derivatives	Pheniramines	303.123	1	1	3376	14640.8
M341T28	341.265	28.307	0.529608	Phenol, 5-(1,1-dimethylheptyl)-2-[(1r,2r,5r)-5-hydroxy-2-(3-hydroxypropyl)cyclohexyl]-, rel-(+)-	[M+H-2H2O]+			Benzenoids	Benzene and substituted derivatives	Cyclohexylphenols	28.307	1	1	28219	55282.2
M105T169	105.068	169.41	8.96584	Phenylethylamine	[M+H-NH3]+	HMDB0012275	C05332	Benzenoids	Benzene and substituted derivatives	Phenethylamines	169.41	1	1	15328	61036.6
M685T238	685.351	238.106	1.19078	Phosphonic acid, p-[(3r)-3-amino-4-[(3-hexylphenyl)amino]-4-oxobutyl]-	[2M+H]+			Organic acids and derivatives	Carboxylic acids and derivatives	Amino acids, peptides, and analogues	238.106	1	1	2513	13739.6
M687T347	687.368	347.34	3.41705	Phytolaccasaponin G	[M+Na]+	HMDB0034636		Lipids and lipid-like molecules	Prenol lipids	Triterpenoids	347.34	1	1	8736	47675.3
M495T392_2	495.167	391.828	2.65368	Picroside ii	[M+H-H2O]+			Phenylpropanoids and polyketides	Tannins	Hydrolyzable tannins	391.828	1	1	274350	1.78054e+06
M328T369	328.154	369.439	0.432657	Picrotin	[M+NH4]+		C09528				369.439	1	1	3866	19579.3
M376T33	376.258	33.017	1.28141	Pipamperone	[M+H]+			Organic oxygen compounds	Organooxygen compounds	Carbonyl compounds	33.017	1	1	82620	139787
M318T238	318.155	238.106	1.93866	Piperlongumine	[M+H]+	HMDB0030341	C10166				238.106	1	1	12183	74659.5
M306T252	306.11	251.815	1.60774	Pirimiphos methyl	[M+H]+		C18403	Organic acids and derivatives	Organic thiophosphoric acids and derivatives	Thiophosphoric acid esters	251.815	1	1	2137	7809.41
M513T108	513.098	107.683	1.21988	Pirinixic acid aminothiazole	[M+H]+						107.683	1	1	33490	180846
M189T201	189.162	200.558	4.96261	Polygodial	[M+H-CH2O2]+		C09712				200.558	1	1	31327	91875.3
M701T350	701.347	350.05	3.16732	Posaconazole	[M+H]+			Organoheterocyclic compounds	Diazinanes	Piperazines	350.05	1	1	1529	6675.91
M487T81	487.267	81.054	7.81781	Pristimerin	[M+Na]+		C08633	Lipids and lipid-like molecules	Prenol lipids	Triterpenoids	81.054	1	1	9750	102464
M867T222	867.212	222.107	4.12118	Procyanidin c1	[M+H]+	HMDB0038370	C17624	Phenylpropanoids and polyketides	Flavonoids	Biflavonoids and polyflavonoids	222.107	1	1	6560	18015.3
M1163T227	1162.65	226.517	2.79824	Progesterone 3-peg11-biotin	[M+Na]+			Lipids and lipid-like molecules	Steroids and steroid derivatives	Pregnane steroids	226.517	1	1	1718	4087.5
M229T299	229.153	298.663	4.50024	Pro-leu	[M+H]+			Organic acids and derivatives	Carboxylic acids and derivatives	Amino acids, peptides, and analogues	298.663	1	1	5075	18251.7
M364T315	364.196	315.072	3.5434	Propafenone	[M+Na]+	HMDB0015313	C07381				315.072	1	1	18878	136268
M260T84	260.149	83.644	2.01207	Propranolol	[M+H]+	HMDB0001849	C07407				83.644	1	1	39629	213266
M531T92	531.29	92.104	3.26284	Proscillaridin a	[M+H]+		C12816	Lipids and lipid-like molecules	Steroids and steroid derivatives	Steroid lactones	92.104	1	1	129261	898113
M337T76	337.234	75.845	1.85173	Prostaglandin e1	[M+H-H2O]+	HMDB0001442	C04741	Lipids and lipid-like molecules	Fatty Acyls	Eicosanoids	75.845	1	1	32011	185837
M448T237	448.244	237.466	4.79929	Prostaglandin e2 serinolamide	[M+Na]+			Lipids and lipid-like molecules	Fatty Acyls	Eicosanoids	237.466	1	1	2772	8815.48
M353T154	353.229	153.781	0.993644	Prostaglandin i2	[M+H]+	HMDB0001335	C01312	Lipids and lipid-like molecules	Fatty Acyls	Eicosanoids	153.781	1	1	488000	3.75627e+06
M354T277	354.152	277.494	2.86503	Protopine	[M+H]+	HMDB0003920	C05189				277.494	1	1	2133	9200.96
M418T232	418.23	232.296	1.46414	Protostemonine	[M+H]+			Alkaloids and derivatives	Stemona alkaloids	Stemoamide-type alkaloids	232.296	1	1	6960	18744.7
M302T60	302.305	60.035	0.373106	Pro-Trp	[M+H]+	HMDB0000269	C00836	Organic nitrogen compounds	Organonitrogen compounds	Amines	60.035	1	1	254594	1.18011e+06
M337T375	337.109	374.689	0.942586	Psoralidin	[M+H]+	HMDB0034050	C10523	Phenylpropanoids and polyketides	Isoflavonoids	Coumestans	374.689	1	1	2672	16016.8
M257T288	257.044	287.804	1.88065	Purpurin	[M+H]+		C10395	Benzenoids	Anthracenes	Anthraquinones	287.804	1	1	1497	14177.8
M451T203	451.318	203.158	1.59032	Pygenic acid c	[M+H-3H2O]+			Lipids and lipid-like molecules	Prenol lipids	Triterpenoids	203.158	1	1	5387	35241.9
M150T90	150.054	90.144	5.97338	Pyridoxal phosphate	[M+H-H3O4P]+	HMDB0001491	C00018	Organoheterocyclic compounds	Pyridines and derivatives	Pyridine carboxaldehydes	90.144	1	1	146425	1.78333e+06
M850T285	850.236	285.214	0.275332	Pyrrophenone	[M+H]+						285.214	1	1	7369	21810
M303T224	303.049	223.997	3.3531	Quercetin	[M+H]+	HMDB0005794	C00389	Phenylpropanoids and polyketides	Flavonoids	Flavones	223.997	1	1	7776	74263.4
M317T234	317.064	234.237	7.15635	Quercetin 3'-methyl ether	[M+H]+	HMDB0002655	C10084	Phenylpropanoids and polyketides	Flavonoids	Flavones	234.237	1	1	3979	27104.5
M439T130	439.229	130.312	1.89647	Quinapril	[M+H]+	HMDB0015019	C07398	Organic acids and derivatives	Carboxylic acids and derivatives	Amino acids, peptides, and analogues	130.312	1	1	7521	53541.6
M325T294	325.198	293.523	1.8863	Quinine	[M+H]+	HMDB0014611	C06526				293.523	1	1	7440	58893.4
M144T178	144.044	177.94	2.84479	Quinoline-2,4-diol	[M+H-H2O]+		C16716	Organoheterocyclic compounds	Quinolines and derivatives	Quinolones and derivatives	177.94	1	1	43374	451036
M854T283	854.165	283.274	8.62729	(r)-3-hydroxybutanoyl-coa	[M+H]+	HMDB0001166	C03561				283.274	1	1	2906	14449.4
M362T67	362.324	67.325	3.79406	(r)-(+)-arachidonyl-1'-hydroxy-2'-propylamide	[M+H]+			Lipids and lipid-like molecules	Fatty Acyls	Fatty amides	67.325	1	1	27923	173543
M609T105	609.269	105.073	1.38816	Reserpine	[M+H]+	HMDB0014351	C06539				105.073	1	1	7217	25448.2
M229T150	229.086	149.851	5.56957	Resveratrol	[M+H]+	HMDB0003747	C03582				149.851	1	1	11594	30585.1
M427T231	427.119	231.027	0.329132	Resveratrol 3-o-d-glucuronide	[M+Na]+	HMDB0041782		Phenylpropanoids and polyketides	Stilbenes	Stilbene glycosides	231.027	1	1	9031	36485.3
M352T330	352.184	330.291	2.28127	Retrorsine	[M+H]+		C10364				330.291	1	1	1161	3925.79
M271T41	271.095	40.866	5.0815	Rhaponticin	[M+H-C5H10O5]+		C10288	Phenylpropanoids and polyketides	Stilbenes	Stilbene glycosides	40.866	1	1	64788	467285
M847T183	847.441	183.159	3.29802	Rifabutin	[M+H]+		C07235				183.159	1	1	8027	38406.3
M845T301	845.388	300.583	3.68536	Rifampin	[M+Na]+		C06688				300.583	1	1	1068	3834.73
M763T289_5	763.205	289.074	1.05705	Robinin	[M+Na]+		C10178	Phenylpropanoids and polyketides	Flavonoids	Flavonoid glycosides	289.074	1	1	2775704	1.07235e+07
M517T308	517.171	307.503	2.5182	Rottlerin	[M+H]+		C10721	Phenylpropanoids and polyketides	Diarylheptanoids	Linear diarylheptanoids	307.503	1	1	3309	25371.8
M349T349	349.109	348.59	2.68457	Rutinose	[M+Na]+		C08247	Lipids and lipid-like molecules	Fatty Acyls	Fatty acyl glycosides	348.59	1	1	32175	368212
M399T132	399.16	131.612	4.59658	S-adenosyl-l-methionine	[M+H]+	HMDB0001185	C00019	Nucleosides, nucleotides, and analogues	5'-deoxyribonucleosides	5'-deoxy-5'-thionucleosides	131.612	1	1	7140	34737.5
M763T38	763.461	38.257	3.34556	Saikosaponin d	[M+H-H2O]+			Lipids and lipid-like molecules	Prenol lipids	Terpene glycosides	38.257	1	1	39674	137505
M121T33	121.027	33.017	3.64105	Salicylic acid	[M+H-H2O]+	HMDB0001895	C00805	Benzenoids	Benzene and substituted derivatives	Benzoic acids and derivatives	33.017	1	1	97559	392448
M398T212	398.289	211.668	3.61812	Salmeterol	[M+H-H2O]+	HMDB0015073	C07241	Benzenoids	Benzene and substituted derivatives	Benzyl alcohols	211.668	1	1	8602	56740.2
M386T295	386.123	294.823	1.3586	Sarafloxacin	[M+H]+	HMDB0039526		Organoheterocyclic compounds	Quinolines and derivatives	Phenylquinolines	294.823	1	1	3013	35141.2
M587T197	587.135	196.708	0.501878	Schaftoside	[M+Na]+		C10181	Phenylpropanoids and polyketides	Flavonoids	Flavonoid glycosides	196.708	1	1	376968	1.19809e+06
M455T243	455.223	242.686	2.14112	Schizandrin	[M+Na]+		C17064	Phenylpropanoids and polyketides	Tannins	Hydrolyzable tannins	242.686	1	1	26694	255309
M191T243	191.179	242.686	1.05862	Sclareolide	[M+H-C2H4O2]+						242.686	1	1	12214	44937.4
M211T33	211.108	33.017	1.34608	(s)-dibutyl 3-hydroxybutyl phosphate	[M+H-C4H8O]+			Organic acids and derivatives	Organic phosphoric acids and derivatives	Phosphate esters	33.017	1	1	255543	405259
M336T345	336.165	345.441	2.15835	Senecionine	[M+H]+		C06176				345.441	1	1	8305	53257.8
M334T281	334.186	281.354	0.439356	Seneciphyllin	[M+H]+		C10391				281.354	1	1	8328	92700.8
M364T230	364.196	230.387	2.62622	Sinefungin	[M+H-H2O]+						230.387	1	1	18964	152911
M935T239	935.496	239.386	1.3123	Soyasaponin ii	[M+Na]+		C12081	Lipids and lipid-like molecules	Prenol lipids	Terpene glycosides	239.386	1	1	9449	38118.4
M351T251	351.084	251.175	7.87462	Spinosine	[M+H-C8H18O9]+		C17834	Phenylpropanoids and polyketides	Flavonoids	Flavonoid glycosides	251.175	1	1	3137	14747.1
M144T268	144.101	268.495	6.81549	Stachydrine	[M+H]+	HMDB0004827	C10172	Organic acids and derivatives	Carboxylic acids and derivatives	Amino acids, peptides, and analogues	268.495	1	1	2675	10081
M277T104	277.215	104.423	2.68265	Stearidonic acid	[M+H]+	HMDB0006547	C16300	Lipids and lipid-like molecules	Fatty Acyls	Lineolic acids and derivatives	104.423	1	1	258434	2.32186e+06
M351T120	351.193	120.022	5.44541	Strophantidin	[M+H-3H2O]+		C19988	Lipids and lipid-like molecules	Steroids and steroid derivatives	Steroid lactones	120.022	1	1	59170	482793
M335T275	335.183	274.924	6.38312	Strychnine	[M+H]+	HMDB0011614	C06522				274.924	1	1	3245	30430
M717T126	717.358	125.782	1.87342	Subsessiline	[M+H]+						125.782	1	1	41022	231831
M161T67	161.07	66.635	1.80436	Succinic acid n,n-dimethylhydrazide	[M+H]+		C10996	Lipids and lipid-like molecules	Fatty Acyls	Fatty acids and conjugates	66.635	1	1	97783	459423
M333T297	333.078	296.753	2.74913	Sulfadoxin	[M+Na]+	HMDB0015413	C07630	Benzenoids	Benzene and substituted derivatives	Benzenesulfonamides	296.753	1	1	2966	23525.6
M150T242	150.09	242.016	3.71785	Synephrine	[M+H-H2O]+	HMDB0004826	C04548	Benzenoids	Phenols	1-hydroxy-2-unsubstituted benzenoids	242.016	1	1	57733	114083
M563T134	563.316	134.222	1.92442	Tandutinib	[M+H]+			Organoheterocyclic compounds	Diazinanes	Piperazines	134.222	1	1	9223	79769.5
M308T204	308.17	204.458	2.64681	Tebuconazole	[M+H]+		C18489	Benzenoids	Benzene and substituted derivatives	Phenylbutylamines	204.458	1	1	53056	206165
M463T283	463.14	283.274	0.11547	Tectoridin	[M+H]+		C10533	Phenylpropanoids and polyketides	Isoflavonoids	Isoflavonoid O-glycosides	283.274	1	1	3050	21270.5
M301T25	301.07	25.057	2.6125	Tectorigenin	[M+H]+	HMDB0042024	C10534	Phenylpropanoids and polyketides	Isoflavonoids	Isoflav-2-enes	25.057	1	1	1338	3847.53
M515T107	515.259	107.033	3.00411	Telmisartan	[M+H]+	HMDB0015101	C07710	Benzenoids	Benzene and substituted derivatives	Biphenyls and derivatives	107.033	1	1	30110	266529
M313T160	313.272	159.61	2.93183	Teprenone	[M+H-H2O]+		C13297	Lipids and lipid-like molecules	Prenol lipids	Diterpenoids	159.61	1	1	23955	122394
M208T347	208.132	346.701	1.02331	Terbutaline	[M+H-H2O]+	HMDB0015009	C07129	Benzenoids	Phenols	Benzenediols	346.701	1	1	2921	13295.3
M437T83	437.303	82.994	0.215368	Termitomycamide b	[M+H]+			Organoheterocyclic compounds	Indoles and derivatives	Indoles	82.994	1	1	175962	1.07149e+06
M483T190	483.246	189.659	0.65138	Tetrahydro-l-biopterin	[2M+H]+	HMDB0059658	C20264	Organoheterocyclic compounds	Pteridines and derivatives	Pterins and derivatives	189.659	1	1	18585	128556
M332T278	332.17	278.134	1.93076	Tetramethrin	[M+H]+		C18373	Organoheterocyclic compounds	Isoindoles and derivatives	Isoindolines	278.134	1	1	8677	42627.1
M637T32_2	637.302	32.347	5.49443	Thalsimine	[M+H]+		C09661				32.347	1	1	40509	128212
M673T325	673.331	324.622	3.12645	Thapsigargin	[M+Na]+		C09561	Organic acids and derivatives	Carboxylic acids and derivatives	Pentacarboxylic acids and derivatives	324.622	1	1	1240	6192.27
M645T179	645.14	179.249	0.111784	Thymidine 5'-monophosphate	[2M+H]+	HMDB0001227	C00364	Nucleosides, nucleotides, and analogues	Pyrimidine nucleotides	Pyrimidine deoxyribonucleotides	179.249	1	1	160701	601650
M376T332	376.12	331.551	1.88152	Tiagabine	[M+H]+	HMDB0015042	C07503	Organoheterocyclic compounds	Piperidines	Piperidinecarboxylic acids and derivatives	331.551	1	1	6619	39319.1
M529T466	529.222	466.041	0.739089	Trans-hydroxyglimepiride	[M+Na]+			Benzenoids	Benzene and substituted derivatives	Benzenesulfonamides	466.041	1	1	3368	16531
M901T38	900.796	38.257	0.890911	Triacylglycerol 18:1-18:1-18:2	[M+NH4]+			Lipids and lipid-like molecules	Glycerolipids	Triradylcglycerols	38.257	1	1	125506	689333
M267T33	267.171	33.017	2.50655	Tributyl phosphate	[M+H]+		C14439	Organic acids and derivatives	Organic phosphoric acids and derivatives	Phosphate esters	33.017	1	1	510832	983254
M150T277	150.111	277.494	4.51884	Triethanolamine	[M+H]+	HMDB0032538	C06771	Organic nitrogen compounds	Organonitrogen compounds	Amines	277.494	1	1	2542	8924.91
M138T281	138.054	281.354	2.57637	Trigonelline	[M+H]+	HMDB0000875	C01004				281.354	1	1	200228	809478
M457T294	457.16	293.523	0.996824	Trioxsalen	[2M+H]+	HMDB0015575	C09314	Phenylpropanoids and polyketides	Coumarins and derivatives	Furanocoumarins	293.523	1	1	2066	28887.6
M446T251	446.273	250.526	2.70011	Trp-Ile-Lys	[M+H]+			Organic acids and derivatives	Carboxylic acids and derivatives	Amino acids, peptides, and analogues	250.526	1	1	3533	45449.3
M547T91	547.263	91.444	4.96013	Trp-Trp-Arg	[M+H]+			Organic acids and derivatives	Carboxylic acids and derivatives	Amino acids, peptides, and analogues	91.444	1	1	13978	106452
M425T119	425.267	119.372	1.99019	Turkesterone	[M+H-4H2O]+			Lipids and lipid-like molecules	Steroids and steroid derivatives	Bile acids, alcohols and derivatives	119.372	1	1	336804	2.84508e+06
M296T285	296.134	284.554	1.38931	Tyr-Asn	[M+H]+			Organic acids and derivatives	Carboxylic acids and derivatives	Amino acids, peptides, and analogues	284.554	1	1	4164	22254.6
M234T54	234.134	54.106	4.3005	Tyr-Glu-Arg	[M+2H]2+			Organic acids and derivatives	Carboxylic acids and derivatives	Amino acids, peptides, and analogues	54.106	1	1	29309	180561
M591T180	591.33	179.899	4.91752	Urobilin	[M+H]+		C05794	Organoheterocyclic compounds	Tetrapyrroles and derivatives	Bilirubins	179.899	1	1	11225	47645.7
M217T49	217.155	48.806	2.85628	Val-Val	[M+H]+			Organic acids and derivatives	Carboxylic acids and derivatives	Amino acids, peptides, and analogues	48.806	1	1	19425	61970.2
M355T323	355.208	323.342	0.330726	Vincamine	[M+H]+		C09251				323.342	1	1	2873	13162.2
M457T198_2	457.232	198.018	3.88878	Vindoline	[M+H]+		C01626				198.018	1	1	4502	13857.2
M705T212	705.399	211.668	1.16988	Voacamine	[M+H]+		C09252				211.668	1	1	35729	150463
M323T170	323.09	170.08	1.74562	Vulpinic acid	[M+H]+			Organoheterocyclic compounds	Dihydrofurans	Furanones	170.08	1	1	30520	206236
M437T91	437.266	90.794	2.44148	Withanolide b	[M+H-H2O]+			Lipids and lipid-like molecules	Steroids and steroid derivatives	Steroid lactones	90.794	1	1	75485	727670
M163T47	163.111	47.476	0.964287	Zerumbone	[M+H-C4H8]+		C20262	Lipids and lipid-like molecules	Prenol lipids	Sesquiterpenoids	47.476	1	1	118604	662250
M723T38	723.493	38.257	0.132166	1,2-dioleoyl-sn-glycero-3-phosphate	[M+Na]+	HMDB0007865		Lipids and lipid-like molecules	Glycerophospholipids	Glycerophosphates	38.257	1	1	123781	398297
M580T186	580.432	185.769	1.64066	1-behenoyl-2-hydroxy-sn-glycero-3-phosphocholine	[M+H]+	HMDB0010398		Lipids and lipid-like molecules	Glycerophospholipids	Glycerophosphocholines	185.769	1	1	19026	90135.5
M533T108	533.306	108.333	3.32701	1-oleoyl-2-hydroxy-sn-glycero-3-phospho-(1'-rac-glycerol)	[M+Na]+			Lipids and lipid-like molecules	Glycerophospholipids	Glycerophosphoglycerols	108.333	1	1	101766	899701
M480T197	480.305	196.708	2.10151	1-oleoyl-sn-glycero-3-phosphoethanolamine	[M+H]+	HMDB0011506		Lipids and lipid-like molecules	Glycerophospholipids	Glycerophosphoethanolamines	196.708	1	1	95867	275577
M454T199	454.292	199.278	1.71962	1-palmitoyl-2-hydroxy-sn-glycero-3-phosphoethanolamine	[M+H]+	HMDB0011503		Lipids and lipid-like molecules	Glycerophospholipids	Glycerophosphoethanolamines	199.278	1	1	139845	356583
M349T242	349.198	242.016	1.24793	2,3-dinor-8-isoprostaglandin-f2.alpha.	[M+Na]+		C14794	Lipids and lipid-like molecules	Fatty Acyls	Eicosanoids	242.016	1	1	30057	286608
M576T38	575.502	38.257	0.0445917	2-linoleoyl-1-palmitoyl-sn-glycero-3-phosphoethanolamine	[M+H-C2H8NO4P]+	HMDB0008928		Lipids and lipid-like molecules	Glycerophospholipids	Glycerophosphoethanolamines	38.257	1	1	2974586	9.81882e+06
M699T216	699.355	216.267	0.167415	6,8-dihydroxy-2,2,4,4-tetramethyl-7-(3-methylbutanoyl)-9-(2-methylpropyl)-9h-xanthene-1,3-dione	[M+Na]+			Lipids and lipid-like molecules	Steroids and steroid derivatives	Steroidal glycosides	216.267	1	1	92775	376137
M519T119	519.29	119.372	1.18254	7.alpha.,17.alpha.-dimethyl-5.beta.-androstane-3.alpha.,17.beta.-diol glucuronide	[M+Na]+			Lipids and lipid-like molecules	Steroids and steroid derivatives	Steroidal glycosides	119.372	1	1	637297	6.07041e+06
M293T108	293.209	108.333	6.17781	9-hydroperoxy-10e,12z,15z-octadecatrienoic acid	[M+H-H2O]+			Lipids and lipid-like molecules	Fatty Acyls	Lineolic acids and derivatives	108.333	1	1	57806	720127
M603T132	603.203	131.612	1.73328	Acanthoside b	[M+Na]+						131.612	1	1	12930	81265.3
M136T158_2	136.062	157.67	1.0127	Adenine	[M+H]+	HMDB0000034	C00147	Organoheterocyclic compounds	Imidazopyrimidines	Purines and purine derivatives	157.67	1	1	8653201	6.39642e+07
M433T140	433.11	139.511	1.16912	Apigenin 7-glucoside	[M+H]+	HMDB0037340	C04608	Phenylpropanoids and polyketides	Flavonoids	Flavonoid glycosides	139.511	1	1	7345	29543.6
M471T165	471.088	164.84	1.34806	Astragalin	[M+Na]+	HMDB0037429	C12249	Phenylpropanoids and polyketides	Flavonoids	Flavonoid glycosides	164.84	1	1	72964	345292
M431T155	431.286	155.091	4.08913	Cholic acid	[M+Na]+	HMDB0000619	C00695	Lipids and lipid-like molecules	Steroids and steroid derivatives	Bile acids, alcohols and derivatives	155.091	1	1	15312	74336.9
M329T83	329.21	82.994	2.23918	Corticosterone	[M-H2O+H]+	HMDB0001547	C02140	Lipids and lipid-like molecules	Steroids and steroid derivatives	Hydroxysteroids	82.994	1	1	247283	2.10846e+06
M481T123	481.314	123.242	0.0351201	Crustecdysone	[M+H]+	HMDB0030180	C02633	Lipids and lipid-like molecules	Steroids and steroid derivatives	Bile acids, alcohols and derivatives	123.242	1	1	1196513	1.04296e+07
M787T201	787.421	201.208	0.410168	Digitoxin	[M+Na]+	HMDB0015468	C06955	Lipids and lipid-like molecules	Steroids and steroid derivatives	Steroid lactones	201.208	1	1	7642	25574.8
M631T208	631.162	208.358	1.89524	Diosmin	[M+Na]+	HMDB0029548	C10039	Phenylpropanoids and polyketides	Flavonoids	Flavonoid glycosides	208.358	1	1	9935	82102.8
M195T142	195.137	142.141	0.303735	Dodecanedioic acid	[M+H-2H2O]+	HMDB0000623	C02678	Lipids and lipid-like molecules	Fatty Acyls	Fatty acids and conjugates	142.141	1	1	105507	1.8649e+06
M593T180	593.184	179.899	1.55327	Fortunellin	[M+H]+			Phenylpropanoids and polyketides	Flavonoids	Flavonoid glycosides	179.899	1	1	31539	95383.3
M803T206	803.416	205.768	0.691224	Gitoxin	[M+Na]+		C08866	Lipids and lipid-like molecules	Steroids and steroid derivatives	Steroid lactones	205.768	1	1	7106	34242.6
M397T39	397.381	38.907	3.1278	Hexacosanoic acid	[M+H]+	HMDB0002356	C21931	Lipids and lipid-like molecules	Fatty Acyls	Fatty acids and conjugates	38.907	1	1	33754	343940
M287T223	287.056	222.737	2.74755	His-Met	[M+H]+	HMDB0005801	C05903	Phenylpropanoids and polyketides	Flavonoids	Flavones	222.737	1	1	4241337	2.31742e+07
M162T137	162.054	136.871	5.1316	Indole-3-carboxylic acid	[M+H]+	HMDB0003320	C19837	Organoheterocyclic compounds	Indoles and derivatives	Indolecarboxylic acids and derivatives	136.871	1	1	32826	325097
M617T232	617.147	231.656	1.93844	Kaempferol 3-o-rutinoside	[M+Na]+		C21833	Phenylpropanoids and polyketides	Flavonoids	Flavonoid glycosides	231.656	1	1	1783964	9.32251e+06
M603T223_2	603.132	222.737	1.30719	Leucoside	[M+Na]+			Phenylpropanoids and polyketides	Flavonoids	Flavonoid glycosides	222.737	1	1	4371834	2.29915e+07
M714T166	714.2	166.15	0.510392	Lewis b tetrasaccharide	[M+K]+			Organic oxygen compounds	Organooxygen compounds	Carbohydrates and carbohydrate conjugates	166.15	1	1	1040330	5.96344e+06
M279T151	279.231	150.511	2.6846	Linolenic acid	[M+H]+	HMDB0001388	C06427	Lipids and lipid-like molecules	Fatty Acyls	Lineolic acids and derivatives	150.511	1	1	1494155	1.05138e+07
M263T36	263.236	36.307	1.91497	Linoleoylglycine	[M+H-C2H5O2N]+			Organic acids and derivatives	Carboxylic acids and derivatives	Amino acids, peptides, and analogues	36.307	1	1	183682	1.48139e+06
M243T63	243.086	63.346	3.27928	Lumichrome	[M+H]+		C01727	Organoheterocyclic compounds	Pteridines and derivatives	Alloxazines and isoalloxazines	63.346	1	1	130597	379769
M449T223	449.106	222.737	0.265538	Luteolin 7-glucoside	[M+H]+	HMDB0035588	C03951	Phenylpropanoids and polyketides	Flavonoids	Flavonoid glycosides	222.737	1	1	161176	978128
M473T252	473.103	252.455	2.46748	Marein	[M+Na]+			Phenylpropanoids and polyketides	Flavonoids	Flavonoid glycosides	252.455	1	1	5051	27725.2
M647T234	647.153	234.237	2.56485	Narcissoside	[M+Na]+			Phenylpropanoids and polyketides	Flavonoids	Flavonoid glycosides	234.237	1	1	3265	41639.9
M419T171	419.11	170.74	0.732677	Narirutin	[M+H-C6H10O5]+		C09793	Phenylpropanoids and polyketides	Flavonoids	Flavonoid glycosides	170.74	1	1	43066	228741
M633T183	633.177	182.509	1.09111	Neohesperidin	[M+Na]+		C09806	Phenylpropanoids and polyketides	Flavonoids	Flavonoid glycosides	182.509	1	1	14546	52853.6
M257T184	257.079	184.469	5.99405	Pinocembrin	[M+H]+	HMDB0141337	C09827	Phenylpropanoids and polyketides	Flavonoids	Flavans	184.469	1	1	38678	129733
M525T179_2	525.302	179.249	1.62613	Propanoic acid, 2-[[4-[2-[[(cyclohexylamino)carbonyl](4-cyclohexylbutyl)amino]ethyl]phenyl]thio]-2-methyl-	[M+Na]+		C15622	Organosulfur compounds	Thioethers	Aryl thioethers	179.249	1	1	6470	35059.5
M150T53	150.055	53.446	0.76737	Pyridoxal	[M+H-H2O]+	HMDB0001545	C00250	Organoheterocyclic compounds	Pyridines and derivatives	Pyridine carboxaldehydes	53.446	1	1	1405331	9.80077e+06
M170T103	170.081	103.113	0.780326	Pyridoxine	[M+H]+	HMDB0000239	C00314	Organoheterocyclic compounds	Pyridines and derivatives	Pyridoxines	103.113	1	1	99444	1.23029e+06
M527T439	527.158	439.484	0.825028	Raffinose	[M+Na]+	HMDB0003213	C00492	Organic oxygen compounds	Organooxygen compounds	Carbohydrates and carbohydrate conjugates	439.484	1	1	89780	261364
M633T231	633.118	231.027	0.723369	Rutin	[M+Na]+	HMDB0003249	C05625	Phenylpropanoids and polyketides	Flavonoids	Flavonoid glycosides	231.027	1	1	156962	767111
M365T359_3	365.105	358.7	1.68427	Sucrose	[M+Na]+	HMDB0000258	C00089	Organic oxygen compounds	Organooxygen compounds	Carbohydrates and carbohydrate conjugates	358.7	1	1	3038849	1.09429e+07
M177T166	177.054	166.15	2.89493	Trans-ferulic acid	[M+H-H2O]+	HMDB0000954	C01494	Phenylpropanoids and polyketides	Cinnamic acids and derivatives	Hydroxycinnamic acids and derivatives	166.15	1	1	519459	3.11725e+06
M181T47_2	181.121	46.806	1.65747	Undecanedioic acid	[M+H-2H2O]+	HMDB0000888		Lipids and lipid-like molecules	Fatty Acyls	Fatty acids and conjugates	46.806	1	1	435201	2.18156e+06
M833T201	833.428	200.558	0.12935	Vinblastine	[M+Na]+		C07201				200.558	1	1	656335	1.64387e+06
M285T99	285.075	98.563	2.35892	Wogonin	[M+H]+		C10197	Phenylpropanoids and polyketides	Flavonoids	O-methylated flavonoids	98.563	1	1	132068	874391
M153T308	153.04	307.503	2.58221	Xanthosine	[M+H-C5H8O4]+	HMDB0000299	C01762				307.503	1	1	32735	122541

## Sheet: NEG
ID	m/z	rt(s)	PPM	Name	adduct	HMDB	KEGG	SuperClass	Class	SubClass	rtmax	npeaks	report	maxint	QW
M327T153	327.216	152.864	1.50921	(10e,15z)-9,12,13-trihydroxyoctadeca-10,15-dienoic acid	[M-H]-	HMDB0035919		Lipids and lipid-like molecules	Fatty Acyls	Lineolic acids and derivatives	152.864	1	1	334889	6.03139e+06
M185T142	185.117	142.465	2.44395	10-hydroxy-2-decenoic acid	[M-H]-			Organic acids and derivatives	Hydroxy acids and derivatives	Medium-chain hydroxy acids and derivatives	142.465	1	1	5149	58063.4
M187T114	187.133	113.727	0.420868	10-hydroxydecanoate	[M-H]-		C02774	Organic acids and derivatives	Hydroxy acids and derivatives	Medium-chain hydroxy acids and derivatives	113.727	1	1	18490	94765.9
M342T27_3	342.198	27.093	2.47247	[1,1'-biphenyl]-2-carboxylic acid, 4'-[[(1-oxopentyl)phenylamino]methyl]-	[M-H-CO2]-			Benzenoids	Benzene and substituted derivatives	Biphenyls and derivatives	27.093	1	1	77147	250390
M329T374	329.195	373.64	0.300529	(.+/-.)-11-hydroxy-.delta.9-tetrahydrocannabinol	[M-H]-	HMDB0062581		Organoheterocyclic compounds	Benzopyrans	1-benzopyrans	373.64	1	1	1306	3708.19
M313T60	313.237	60.08	2.03705	12,13-dihydroxy-9z-octadecenoic acid	[M-H]-			Lipids and lipid-like molecules	Fatty Acyls	Fatty acids and conjugates	60.08	1	1	56767	771522
M435T176	435.125	175.543	1.94289	1-[2,4-dihydroxy-3-[(2s,3r,4r,5s,6r)-3,4,5-trihydroxy-6-(hydroxymethyl)oxan-2-yl]phenyl]-2-hydroxy-3-(4-hydroxyphenyl)propan-1-one	[M-H]-			Phenylpropanoids and polyketides	Linear 1,3-diarylpropanoids	Chalcones and dihydrochalcones	175.543	1	1	8589	31900.3
M770T74	769.5	74.499	1.12088	1,2-dilinoleoyl-sn-glycero-3-phospho-(1'-rac-glycerol)	[M-H]-			Lipids and lipid-like molecules	Glycerophospholipids	Glycerophosphoglycerols	74.499	1	1	93804	759930
M1021T242	1021.48	241.729	2.59715	1,2-dioleoyl-sn-glycero-3-phospho-(1'-myo-inositol-3',4'-bisphosphate)	[M-H]-			Lipids and lipid-like molecules	Glycerophospholipids	Glycerophosphoinositol phosphates	241.729	1	1	1781	5003.99
M723T35	723.496	34.742	0.0623834	1',3'-bis[1,2-dilinoleoyl-sn-glycero-3-phospho]-sn-glycerol	[M-2H]2-	HMDB0010692		Lipids and lipid-like molecules	Glycerophospholipids	Glycerophosphoglycerophosphoglycerols	34.742	1	1	4085849	1.13416e+07
M293T56	293.211	55.571	2.73405	13s-hydroperoxy-9z,11e-octadecadienoic acid	[M-H-H2O]-		C04717	Lipids and lipid-like molecules	Fatty Acyls	Lineolic acids and derivatives	55.571	1	1	182922	500300
M347T310	347.232	309.794	1.00527	15-cyclohexylpentanorprostaglandin f2.alpha.	[M-H-H2O]-			Lipids and lipid-like molecules	Fatty Acyls	Eicosanoids	309.794	1	1	1845	10344.9
M339T27	339.199	27.093	1.69416	15-ketoiloprost	[M-H-H2O]-			Lipids and lipid-like molecules	Fatty Acyls	Eicosanoids	27.093	1	1	15196649	3.64223e+07
M271T56	271.226	55.571	0.0492853	16-hydroxyhexadecanoic acid	[M-H]-	HMDB0006294	C18218	Lipids and lipid-like molecules	Fatty Acyls	Fatty acids and conjugates	55.571	1	1	130461	478987
M476T196_2	476.276	195.552	1.21562	1-(9z,12z-octadecadienoyl)-2-hydroxy-sn-glycero-3-phosphoethanolamine	[M]-			Lipids and lipid-like molecules	Fatty Acyls	Lineolic acids and derivatives	195.552	1	1	163924	638200
M671T187	671.464	186.622	0.196942	1-Hexadecanoyl-2-(9Z,12Z-octadecadienoyl)-sn-glycero-3-phosphoric acid	[M-H]-						186.622	1	1	53158	510666
M373T98	373.2	97.988	2.34902	1h-indazole-1-pentanoic acid, 3-[[[1-(aminocarbonyl)-2,2-dimethylpropyl]amino]carbonyl]-	[M-H]-			Organoheterocyclic compounds	Benzopyrazoles	Indazoles	97.988	1	1	5460	49694
M741T35	740.516	35.422	4.70957	1-myristoyl-2-palmitoyl-sn-glycero-3-phosphocholine	[M+Cl]-	HMDB0007869		Lipids and lipid-like molecules	Glycerophospholipids	Glycerophosphocholines	35.422	1	1	35741	110859
M435T244	435.247	243.759	7.93883	1-oleoyl-l-.alpha.-lysophosphatidic acid	[M-H]-			Lipids and lipid-like molecules	Glycerophospholipids	Glycerophosphates	243.759	1	1	1052	9334.26
M483T153	483.268	152.864	6.65632	1-palmitoyl-2-hydroxy-sn-glycero-3-phospho-(1'-rac-glycerol)	[M-H]-			Lipids and lipid-like molecules	Glycerophospholipids	Glycerophosphoglycerols	152.864	1	1	24005	121838
M712T146	712.485	145.785	1.75315	1-palmitoyl-2-lauroyl-sn-glycero-3-phosphorylcholine	[M+Cl]-			Lipids and lipid-like molecules	Glycerophospholipids	Glycerophosphocholines	145.785	1	1	5832	32872.4
M746T76	745.502	75.909	0.858044	1-palmitoyl-2-linoleoyl-sn-glycero-3-phospho-(1'-rac-glycerol)	[M-H]-			Lipids and lipid-like molecules	Glycerophospholipids	Glycerophosphoglycerols	75.909	1	1	636245	4.11393e+06
M803T144	802.559	144.475	0.318211	1-palmitoyl-2-linoleoyl-sn-glycero-3-phosphocholine	[M+HCO2]-	HMDB0007973		Lipids and lipid-like molecules	Glycerophospholipids	Glycerophosphocholines	144.475	1	1	4436	22755.3
M331T158	331.248	158.054	2.29008	21-Hydroxypregnenolone	[M-H]-	HMDB0004026	C05485	Lipids and lipid-like molecules	Steroids and steroid derivatives	Hydroxysteroids	158.054	1	1	2514760	1.93947e+07
M401T33	401.339	33.382	0.0503006	22beta-Hydroxycholesterol	[M-H]-		C05502	Lipids and lipid-like molecules	Steroids and steroid derivatives	Bile acids, alcohols and derivatives	33.382	1	1	146579	207032
M337T37_1	337.234	37.412	4.82165	2-(2-hydroxybut-3-en-2-yl)-3a,6,6,9a-tetramethyl-2,4,5,5a,7,8,9,9b-octahydro-1h-benzo[e][1]benzofuran-4,5-diol	[M-H]-						37.412	1	1	3584	11861.7
M125T54	125.035	54.031	2.35014	2,4-diamino-6-hydroxypyrimidine	[M-H]-	HMDB0002128		Organoheterocyclic compounds	Diazines	Pyrimidines and pyrimidine derivatives	54.031	1	1	32563	64737.7
M213T19	213.054	18.843	2.12806	2,4'-dihydroxybenzophenone	[M-H]-			Benzenoids	Benzene and substituted derivatives	Benzophenones	18.843	1	1	1133	1953.06
M555T160	555.28	160.004	4.25617	2,5,7,8-tetramethyl-2-(.beta.-carboxyethyl)-6-hydroxychroman	[2M-H]-			Organoheterocyclic compounds	Benzopyrans	1-benzopyrans	160.004	1	1	10398	40342.7
M425T26_1	425.255	26.462	4.67719	(2e,6e,10e)-13-[(2r)-6-hydroxy-2,8-dimethyl-3,4-dihydrochromen-2-yl]-2,6,10-trimethyltrideca-2,6,10-trienoic acid	[M-H]-			Lipids and lipid-like molecules	Prenol lipids	Quinone and hydroquinone lipids	26.462	1	1	272879	575770
M111T471	111.008	471.201	0.0378023	2-furancarboxylic acid	[M-H]-	HMDB0000617	C01546	Organoheterocyclic compounds	Furans	Furoic acid and derivatives	471.201	1	1	1835	18853.5
M151T34	151.039	34.092	1.64471	2-hydroxy-4-methylbenzoic acid	[M-H]-		C14103	Benzenoids	Benzene and substituted derivatives	Benzoic acids and derivatives	34.092	1	1	53697	163323
M243T60	243.194	60.08	0.12443	2-hydroxymyristic acid	[M-H]-	HMDB0002261		Lipids and lipid-like molecules	Fatty Acyls	Fatty acids and conjugates	60.08	1	1	6097	36086.1
M257T87	257.076	86.989	0.683358	2'-o-methyluridine	[M-H]-						86.989	1	1	10179	81463
M691T209	691.367	208.581	2.09697	[(2r,3r,4s,5s,6r)-3-acetyloxy-2-(acetyloxymethyl)-5-hexanoyloxy-6-[(2s,3r)-2,3,4-trihydroxybutoxy]oxan-4-yl] 14-hydroxytetradecanoate	[M-H]-						208.581	1	1	3195	18323.3
M563T163	563.171	163.254	1.20118	[(2r,3s,4s,5r,6s)-6-[4-[(e)-3-(2,4-dihydroxyphenyl)-3-oxoprop-1-enyl]phenoxy]-3,4,5-trihydroxyoxan-2-yl]methyl (e)-3-(4-hydroxyphenyl)prop-2-enoate	[M-H]-			Phenylpropanoids and polyketides	Flavonoids	Flavonoid glycosides	163.254	1	1	5148	20707.4
M235T23	235.1	23.043	3.0105	(2r)-8-ethyl-7-hydroxy-5-methoxy-2-methyl-2,3-dihydrochromen-4-one	[M-H]-			Organoheterocyclic compounds	Benzopyrans	1-benzopyrans	23.043	1	1	6086	18107.3
M901T221_1	901.236	221.13	1.49534	[(2s,3r,4s,5s,6r)-2-[3-[(2s,3r,4s,5s,6r)-4,5-dihydroxy-6-(hydroxymethyl)-3-[(2s,3r,4r,5r,6s)-3,4,5-trihydroxy-6-methyloxan-2-yl]oxyoxan-2-yl]oxy-5-hydroxy-2-(4-hydroxyphenyl)-4-oxochromen-7-yl]oxy-4,5-dihydroxy-6-(hydroxymethyl)oxan-3-yl] (e)-3-(4-hydroxyphenyl)prop-2-enoate	[M-H]-			Phenylpropanoids and polyketides	Flavonoids	Flavonoid glycosides	221.13	1	1	1429	6659.94
M941T295	941.471	295.176	1.4549	(2s,3s,4r,5r,6r)-6-[[(3r,6ar,6bs,8r,8ar,14br)-8-hydroxy-4,4,6a,6b,11,11,14b-heptamethyl-8a-[(2s,3r,4s,5s,6r)-3,4,5-trihydroxy-6-(hydroxymethyl)oxan-2-yl]oxycarbonyl-1,2,3,4a,5,6,7,8,9,10,12,12a,14,14a-tetradecahydropicen-3-yl]oxy]-4,5-dihydroxy-3-[(2s,3r,4s,5r)-3,4,5-trihydroxyoxan-2-yl]oxyoxane-2-carboxylic acid	[M-H]-			Lipids and lipid-like molecules	Prenol lipids	Terpene glycosides	295.176	1	1	1290	2336.08
M631T218	631.379	218.45	0.0171195	(2s,3s,4s,5r,6r)-6-[[(3s,6ar,6bs,8as,14br)-8a-carboxy-4,4,6a,6b,11,11,14b-heptamethyl-1,2,3,4a,5,6,7,8,9,10,12,12a,14,14a-tetradecahydropicen-3-yl]oxy]-3,4,5-trihydroxyoxane-2-carboxylic acid	[M-H]-			Lipids and lipid-like molecules	Prenol lipids	Terpene glycosides	218.45	1	1	2596	20994.6
M449T146	449.105	146.445	1.86885	3,5-dihydroxy-2-(4-hydroxyphenyl)-7-[3,4,5-trihydroxy-6-(hydroxymethyl)oxan-2-yl]oxy-2,3-dihydrochromen-4-one	[M-H]-			Phenylpropanoids and polyketides	Flavonoids	Flavonoid glycosides	146.445	1	1	17572	87257.4
M178T153	178.026	152.864	0.193993	3-hydroxy-4-methoxycinnamic acid	[M-H-CH3]-	HMDB0000955	C10470	Phenylpropanoids and polyketides	Cinnamic acids and derivatives	Hydroxycinnamic acids and derivatives	152.864	1	1	37076	291330
M147T392	147.029	391.859	0.517788	3-hydroxyglutaric acid	[M-H]-	HMDB0000428		Organic acids and derivatives	Hydroxy acids and derivatives	Beta hydroxy acids and derivatives	391.859	1	1	1128	15842.3
M523T168	523.139	167.653	0.13296	[(3s,4r,5s)-5-[(2s,3r,4s,5s,6r)-4,5-dihydroxy-6-(hydroxymethyl)-2-(4-hydroxyphenoxy)oxan-3-yl]oxy-3,4-dihydroxyoxolan-3-yl]methyl 4-hydroxybenzoate	[M-H]-			Organic oxygen compounds	Organooxygen compounds	Carbohydrates and carbohydrate conjugates	167.653	1	1	3663	11735.5
M283T176	283.092	175.543	2.7981	4,2'-dihydroxy-3-methoxy-5'-methylchalcone	[M-H]-			Phenylpropanoids and polyketides	Linear 1,3-diarylpropanoids	Chalcones and dihydrochalcones	175.543	1	1	5878	37045.4
M593T192	593.147	192.212	0.865053	4-(3,4-dihydroxyphenyl)-7-methoxy-5-[(2s,3r,4s,5s,6r)-3,4,5-trihydroxy-6-[[(2s,3r,4s,5r)-3,4,5-trihydroxyoxan-2-yl]oxymethyl]oxan-2-yl]oxychromen-2-one	[M-H]-			Phenylpropanoids and polyketides	Coumarins and derivatives	Coumarin glycosides	192.212	1	1	5039	47975
M349T73	349.183	73.09	6.7963	4-acetyloxy-8-(3-oxo-2-pent-2-enylcyclopenten-1-yl)octanoic acid	[M-H]-			Lipids and lipid-like molecules	Fatty Acyls	Fatty acids and conjugates	73.09	1	1	2729	14513.4
M152T163	152.011	163.254	1.82462	4-aminosalicylic acid	[M-H]-	HMDB0014378	C02518	Benzenoids	Benzene and substituted derivatives	Benzoic acids and derivatives	163.254	1	1	95064	909080
M121T42	121.029	41.582	0.94975	4-hydroxybenzaldehyde	[M-H]-	HMDB0011718	C00633	Organic oxygen compounds	Organooxygen compounds	Carbonyl compounds	41.582	1	1	34030	302645
M137T172	137.024	172.283	0.121105	4-hydroxybenzoate	[M-H]-	HMDB0000500	C00156	Benzenoids	Benzene and substituted derivatives	Benzoic acids and derivatives	172.283	1	1	296522	2.00216e+06
M224T49	224.082	48.551	5.88005	5-(4-hydroxyphenyl)-5-phenylhydantoin	[M-H-CHNO]-	HMDB0041905		Organoheterocyclic compounds	Azolidines	Imidazolidines	48.551	1	1	2334	7431.32
M381T26_2	381.231	25.813	3.98309	5-heptenoic acid, 7-[(1r,2r,3s,5s)-2-[(1e,3s)-3-(2,3-dihydro-1h-inden-2-yl)-3-hydroxy-1-propen-1-yl]-3-fluoro-5-hydroxycyclopentyl]-, (5z)-	[M-H-HF]-			Lipids and lipid-like molecules	Fatty Acyls	Fatty acids and conjugates	25.813	1	1	603846	1.38995e+06
M159T161	159.101	161.324	5.96665	5-hydroxyvalproic acid	[M-H]-	HMDB0013898	C16650	Lipids and lipid-like molecules	Fatty Acyls	Fatty acids and conjugates	161.324	1	1	19604	582468
M455T363	455.098	362.501	0.523842	6.alpha.-mannobiose	[M+C2F3O2]-			Lipids and lipid-like molecules	Fatty Acyls	Fatty acyl glycosides	362.501	1	1	1116	4354.31
M293T67	293.173	66.64	1.03287	[6]-gingerol	[M-H]-		C10462	Benzenoids	Phenols	Methoxyphenols	66.64	1	1	4327	30105.9
M769T138	769.195	137.565	0.849066	7-o-methylquercetin-3-o-galactoside-6''-rhamnoside	[M-H]-			Phenylpropanoids and polyketides	Flavonoids	Flavonoid glycosides	137.565	1	1	3410	14214.2
M162T108	162.019	107.567	5.30176	8-fluoroquinolin-4-ol	[M-H]-			Organoheterocyclic compounds	Quinolines and derivatives	Quinolones and derivatives	107.567	1	1	14836	82178.5
M321T25	321.209	25.163	0.992017	8-gingerol	[M-H]-		C17495	Benzenoids	Phenols	Methoxyphenols	25.163	1	1	95426	255409
M261T183	261.132	182.522	3.70508	9-(2,3-dihydroxypropoxy)-9-oxononanoic acid	[M-H]-			Lipids and lipid-like molecules	Fatty Acyls	Fatty acids and conjugates	182.522	1	1	6916	67356.8
M295T60	295.226	60.08	0.330505	9-hydroxy-10e,12z-octadecadienoic acid	[M-H]1-	HMDB0062652		Lipids and lipid-like molecules	Fatty Acyls	Lineolic acids and derivatives	60.08	1	1	104917	801534
M263T114	263.127	114.417	3.71533	(+)-abscisic acid	[M-H]-		C06082	Lipids and lipid-like molecules	Prenol lipids	Sesquiterpenoids	114.417	1	1	27429	178947
M180T33	180.033	33.382	0.888628	Acamprosate	[M-H]-	HMDB0014797		Organic acids and derivatives	Organic sulfonic acids and derivatives	Organosulfonic acids and derivatives	33.382	1	1	5551	10313.8
M346T427	346.054	426.667	1.25483	Adenosine 5'-phosphosulfate	[M-H-O3S]-	HMDB0001003	C00224	Nucleosides, nucleotides, and analogues	Purine nucleotides	Purine ribonucleotides	426.667	1	1	1073	8109.49
M303T195	303.216	194.912	7.73278	Aleuritic acid	[M-H]-			Lipids and lipid-like molecules	Fatty Acyls	Fatty acids and conjugates	194.912	1	1	4208	30257.5
M253T62	253.179	62.26	1.04188	All-trans-4-hydroxyretinoic acid	[M-H-CH2O3]-	HMDB0006254	C16677	Lipids and lipid-like molecules	Prenol lipids	Retinoids	62.26	1	1	5079	32666.1
M421T471	421.072	470.955	0.0443325	.alpha.,.alpha.'-trehalose 6-phosphate	[M-H]-	HMDB0001124	C00689	Organic oxygen compounds	Organooxygen compounds	Carbohydrates and carbohydrate conjugates	470.955	1	1	2043	9755.66
M603T192	603.387	192.212	1.51737	.alpha.-hederin	[M-H-C6H10O4]-		C08954	Lipids and lipid-like molecules	Prenol lipids	Triterpenoids	192.212	1	1	4213	12445.9
M429T33_2	429.372	32.672	2.98671	alpha-Tocopherol (Vitamin E)	[M-H]-	HMDB0001893	C02477	Lipids and lipid-like molecules	Prenol lipids	Quinone and hydroquinone lipids	32.672	1	1	52587	82154.9
M473T26	473.279	25.813	5.41283	Amastatin	[M-H]-			Organic acids and derivatives	Peptidomimetics	Hybrid peptides	25.813	1	1	14065	33992.8
M485T29	485.274	28.982	6.22909	Andrastin a	[M-H]-			Lipids and lipid-like molecules	Steroids and steroid derivatives	Steroid esters	28.982	1	1	80350	194587
M599T196	599.112	195.552	1.61618	Apiin	[M+Cl]-	HMDB0031342	C04858	Phenylpropanoids and polyketides	Flavonoids	Flavonoid glycosides	195.552	1	1	8206	37917.4
M329T28	329.183	27.722	8.76068	Arg-Arg	[M-H]-			Organic acids and derivatives	Carboxylic acids and derivatives	Amino acids, peptides, and analogues	27.722	1	1	8805	28706.9
M288T220	288.145	219.85	3.22098	Asp-Arg	[M-H]-			Organic acids and derivatives	Carboxylic acids and derivatives	Amino acids, peptides, and analogues	219.85	1	1	5380	42591.7
M963T263	963.466	262.778	0.276145	Bacopaside ii	[M+Cl]-			Lipids and lipid-like molecules	Prenol lipids	Triterpenoids	262.778	1	1	1762	5397.91
M333T158_3	333.253	158.054	1.59591	Benzeneheptanol, 3-hydroxy-4-[(1r,3s)-3-hydroxycyclohexyl]-.eta.,.eta.-dimethyl-, rel-	[M-H]-			Benzenoids	Benzene and substituted derivatives	Cyclohexylphenols	158.054	1	1	43650	390901
M347T195	347.241	194.912	0.580125	Benzeneoctanol, 3-hydroxy-4-[(1r,3s)-3-hydroxycyclohexyl]-.theta.,.theta.-dimethyl-, rel-	[M-H]-			Benzenoids	Benzene and substituted derivatives	Cyclohexylphenols	194.912	1	1	8128	161941
M329T328	329.085	328.133	1.02777	Benzoic acid + 1o, 1meo, o-hex	[M-H]-			Phenylpropanoids and polyketides	Tannins	Hydrolyzable tannins	328.133	1	1	2959	11170
M139T172	139.029	172.283	3.80021	Benzoic acid, 2-fluoro-	[M-H]-		C02359	Benzenoids	Benzene and substituted derivatives	Benzoic acids and derivatives	172.283	1	1	2457	10609.7
M219T32	219.175	31.992	7.66575	Butylated hydroxytoluene	[M-H]-	HMDB0033826	C14693	Benzenoids	Benzene and substituted derivatives	Phenylpropanes	31.992	1	1	1466	2326.11
M423T73	423.156	73.09	0.510776	Butyrolactone i	[M-H]-			Lipids and lipid-like molecules	Fatty Acyls	Fatty acid esters	73.09	1	1	11756	75213.5
M331T324	331.211	323.574	4.05306	Carbaprostacyclin	[M-H-H2O]-			Lipids and lipid-like molecules	Fatty Acyls	Eicosanoids	323.574	1	1	1261	7694.23
M801T192	801.417	192.212	2.26252	Cauloside c	[M+Cl]-			Lipids and lipid-like molecules	Prenol lipids	Triterpenoids	192.212	1	1	4480	12530.4
M784T35_1	783.59	34.742	2.50719	Chenodeoxycholate	[2M-H]-	HMDB0000518	C02528	Lipids and lipid-like molecules	Steroids and steroid derivatives	Bile acids, alcohols and derivatives	34.742	1	1	120718	293918
M465T26	465.301	25.813	7.71256	Cholesteryl sulfate	[M-H]-	HMDB0000653	C18043	Lipids and lipid-like molecules	Steroids and steroid derivatives	Cholestane steroids	25.813	1	1	23526	76655.4
M293T26	293.178	25.813	2.06766	Cinchonine	[M-H]-	HMDB0030282	C06528				25.813	1	1	1614464	3.0687e+06
M253T37	253.217	36.762	5.83808	Cis-9-palmitoleic acid	[M-H]-	HMDB0003229	C08362	Lipids and lipid-like molecules	Fatty Acyls	Fatty acids and conjugates	36.762	1	1	32672	124435
M141T349	141.017	349.422	2.30055	Cis,cis-muconic acid	[M-H]-	HMDB0006331	C02480	Lipids and lipid-like molecules	Fatty Acyls	Fatty acids and conjugates	349.422	1	1	8016	112292
M191T473	191.019	473.085	0.96507	Citrate	[M-H]-	HMDB0000094	C00158	Organic acids and derivatives	Carboxylic acids and derivatives	Tricarboxylic acids and derivatives	473.085	1	1	10454	122775
M325T135	325.091	135.475	0.100168	Coumaroyl hexoside (isomer of 690, 691)	[M-H]-			Organic oxygen compounds	Organooxygen compounds	Carbohydrates and carbohydrate conjugates	135.475	1	1	7240	47736.6
M213T310	213.112	309.794	0.993734	Dethiobiotin	[M-H]-	HMDB0003581	C01909	Lipids and lipid-like molecules	Fatty Acyls	Fatty acids and conjugates	309.794	1	1	5861	62322
M131T42	131.034	42.301	1.16912	D-glucuronic acid	[M-H-CH2O3]-		C00191	Organic oxygen compounds	Organooxygen compounds	Carbohydrates and carbohydrate conjugates	42.301	1	1	13027	87189.5
M675T215	675.357	214.96	0.125975	Dgmg 18:3	[M-H]-			Lipids and lipid-like molecules	Glycerolipids	Glycosylglycerols	214.96	1	1	5357	29779.7
M363T57_2	363.178	57.121	0.524538	Dhas#18	[M-H]-			Organic oxygen compounds	Organooxygen compounds	Carbohydrates and carbohydrate conjugates	57.121	1	1	20687	99294.3
M629T159	629.16	159.354	4.33869	Didymin	[M+Cl]-			Phenylpropanoids and polyketides	Flavonoids	Flavonoid glycosides	159.354	1	1	12813	44090.4
M127T41	127.04	40.872	4.33955	Dihydro-4,4-dimethyl-2,3-furandione	[M-H]-		C01125	Organoheterocyclic compounds	Lactones	Gamma butyrolactones	40.872	1	1	1150	4723.67
M239T24	239.066	23.783	5.2413	Dinoterb	[M-H]-		C18671	Benzenoids	Phenols	Nitrophenols	23.783	1	1	23786	53755.1
M309T37_2	309.276	36.762	1.57396	Eicosenoic acid	[M-H]-		C16526	Lipids and lipid-like molecules	Fatty Acyls	Fatty acids and conjugates	36.762	1	1	34819	91421.9
M829T161	829.41	161.324	5.13795	(e)-n-[2-[3-acetamido-4,5-dihydroxy-6-(hydroxymethyl)oxan-2-yl]oxy-6-[2-[5-(2,4-dioxopyrimidin-1-yl)-3,4-dihydroxyoxolan-2-yl]-2-hydroxyethyl]-4,5-dihydroxyoxan-3-yl]-13-methyltetradec-2-enamide	[M-H]-			Organic oxygen compounds	Organooxygen compounds	Carbohydrates and carbohydrate conjugates	161.324	1	1	4046	15032.2
M328T56	328.115	55.571	2.6902	(e)-n-[2-hydroxy-2-(4-hydroxyphenyl)ethyl]-3-(4-hydroxy-3-methoxyphenyl)prop-2-enamide	[M-H]-	HMDB0032805		Phenylpropanoids and polyketides	Cinnamic acids and derivatives	Hydroxycinnamic acids and derivatives	55.571	1	1	11206	49557.1
M339T206	339.07	206.421	0.241046	Esculin	[M-H]-	HMDB0030820	C09264	Phenylpropanoids and polyketides	Coumarins and derivatives	Coumarin glycosides	206.421	1	1	1076	5328.58
M297T60	297.242	60.08	0.102073	Fa 18:1+1o	[M-H]-	HMDB0061650	C19418	Lipids and lipid-like molecules	Fatty Acyls	Lineolic acids and derivatives	60.08	1	1	54727	276690
M311T109	311.221	108.927	0.765069	Fa 18:2+2o	[M-H]-			Lipids and lipid-like molecules	Fatty Acyls	Lineolic acids and derivatives	108.927	1	1	185251	808057
M561T36	561.484	36.072	0.214844	Fahfa 36:2	[M-H]-			Lipids and lipid-like molecules	Fatty Acyls	Fatty acids and conjugates	36.072	1	1	34221	86922.3
M559T36	559.465	36.072	5.36785	Fahfa 36:3	[M-H]-			Lipids and lipid-like molecules	Fatty Acyls	Fatty acids and conjugates	36.072	1	1	47161	92234.4
M221T78	221.081	77.969	2.58538	Ferulic acid ethyl ester	[M-H]-			Phenylpropanoids and polyketides	Cinnamic acids and derivatives	Hydroxycinnamic acids and derivatives	77.969	1	1	17998	200910
M221T24	221.083	23.783	8.58296	Flavone	[M-H]-	HMDB0003075	C10043	Phenylpropanoids and polyketides	Flavonoids	Flavones	23.783	1	1	12352	46869.2
M741T142	741.198	141.785	0.61898	Flavonol base + 4o, o-hex-dhex-pen	[M-H]-			Phenylpropanoids and polyketides	Flavonoids	Flavonoid glycosides	141.785	1	1	4081	23599.8
M421T62	421.221	62.26	1.35588	Fludrocortisone	[M-H]-		C07004	Lipids and lipid-like molecules	Steroids and steroid derivatives	Pregnane steroids	62.26	1	1	6356	35896.2
M396T140_1	396.127	140.375	2.63306	Folate	[M-H-CO2]-	HMDB0000121	C00504	Organic acids and derivatives	Carboxylic acids and derivatives	Amino acids, peptides, and analogues	140.375	1	1	2312	14804.1
M164T67	164.035	67.42	2.07738	Formylanthranilic acid	[M-H]-	HMDB0004089	C05653				67.42	1	1	10548	99334.8
M581T157	581.294	156.754	3.30173	Fulvestrant 9-sulfone	[M-H-H2F2]-			Lipids and lipid-like molecules	Steroids and steroid derivatives	Estrane steroids	156.754	1	1	6278	37846.1
M515T61_2	515.33	60.791	2.54358	Fusidic acid	[M-H]-	HMDB0015570	C06694	Lipids and lipid-like molecules	Steroids and steroid derivatives	Steroid esters	60.791	1	1	4558	23671.8
M601T31_2	601.363	31.122	2.07587	Garcinol	[M-H]-		C09929	Lipids and lipid-like molecules	Prenol lipids	Monoterpenoids	31.122	1	1	16983	43413.1
M153T73	153.019	73.09	1.91434	Gentisic acid	[M-H]-	HMDB0000152	C00628	Benzenoids	Benzene and substituted derivatives	Benzoic acids and derivatives	73.09	1	1	130651	1.12742e+06
M815T71	815.495	70.98	0.101111	Ginsenoside f3	[M+FA-H]-			Lipids and lipid-like molecules	Prenol lipids	Triterpenoids	70.98	1	1	14965	130650
M765T75	765.47	75.179	0.925195	Ginsenoside rg5	[M-H]-			Lipids and lipid-like molecules	Prenol lipids	Triterpenoids	75.179	1	1	2368	13879.4
M257T141	257.077	141.075	3.43213	His-Cys	[M-H]-	HMDB0000884					141.075	1	1	8556	54653.9
M241T99	241.081	98.658	3.45493	His-ser	[M-H]-	HMDB0000273	C00214	Nucleosides, nucleotides, and analogues	Pyrimidine nucleosides	Pyrimidine 2'-deoxyribonucleosides	98.658	1	1	18913	140796
M325T28	325.183	27.722	0.981538	Hydroquinidine	[M-H]-		C10696				27.722	1	1	5660919	1.56165e+07
M323T28	323.165	28.352	5.6702	Hymeglusin	[M-H]-			Lipids and lipid-like molecules	Fatty Acyls	Fatty acids and conjugates	28.352	1	1	33579	80927
M565T175	565.15	174.913	6.22925	Icariside i	[M+Cl]-			Phenylpropanoids and polyketides	Flavonoids	Flavonoid glycosides	174.913	1	1	4464	21479.7
M349T33	349.056	33.382	1.52519	Idarubicin	[M-H-C3H15O6]-	HMDB0015308					33.382	1	1	14884	47454.6
M340T27	340.2	27.093	9.43657	Ile-Pro-Ile	[M-H]-			Organic acids and derivatives	Carboxylic acids and derivatives	Amino acids, peptides, and analogues	27.093	1	1	2227133	5.47949e+06
M359T297	359.241	297.145	6.7832	Iloprost	[M-H]-			Lipids and lipid-like molecules	Fatty Acyls	Eicosanoids	297.145	1	1	2482	19452.5
M116T87	116.05	86.989	1.54842	Indole	[M-H]-	HMDB0000738	C00463	Organoheterocyclic compounds	Indoles and derivatives	Indoles	86.989	1	1	18647	149367
M144T39	144.044	39.452	2.79602	Indole-3-carboxaldehyde	[M-H]-	HMDB0029737	C08493	Organoheterocyclic compounds	Indoles and derivatives	Indoles	39.452	1	1	17407	105365
M146T42	146.024	42.301	0.746558	Isatin	[M-H]-	HMDB0061933	C11129	Organoheterocyclic compounds	Indoles and derivatives	Indolines	42.301	1	1	4322	26994.9
M220T49	220.145	48.551	0.348897	Isoetharine	[M-H-H2O]-	HMDB0014366	C07053	Benzenoids	Phenols	Benzenediols	48.551	1	1	11058	47684.6
M417T80	417.116	80.049	0.48359	Isoliquiritin	[M-H]-		C16978	Phenylpropanoids and polyketides	Flavonoids	Flavonoid glycosides	80.049	1	1	12364	71776.5
M375T181	375.271	180.593	2.04972	Isolithocholic acid	[M-H]-	HMDB0000717	C17658	Lipids and lipid-like molecules	Steroids and steroid derivatives	Bile acids, alcohols and derivatives	180.593	1	1	7768	52279
M447T85	447.127	84.949	2.25857	Isosakuranin	[M-H]-			Phenylpropanoids and polyketides	Flavonoids	Flavonoid glycosides	84.949	1	1	18977	118661
M327T185	327.086	184.552	1.91079	Kaempferol 3,7,4'-trimethyl ether	[M-H]-			Phenylpropanoids and polyketides	Flavonoids	O-methylated flavonoids	184.552	1	1	4083	15942
M739T292_2	739.209	291.995	0.0910258	Kaempferol-3-o-galactoside-6''-rhamnoside-3'''-rha	[M-H]-			Phenylpropanoids and polyketides	Flavonoids	Flavonoid glycosides	291.995	1	1	602440	2.83275e+06
M529T30_2	529.304	29.632	5.92637	Kukoamine a	[M-H]-	HMDB0030392		Benzenoids	Phenols	Benzenediols	29.632	1	1	60033	101621
M343T99	343.139	98.658	3.29788	Lactitol	[M-H]-			Lipids and lipid-like molecules	Fatty Acyls	Fatty acyl glycosides	98.658	1	1	2320	12469.9
M157T182	157.036	181.863	3.3282	L-dihydroorotate	[M-H]-	HMDB0003349	C00337	Organic acids and derivatives	Carboxylic acids and derivatives	Amino acids, peptides, and analogues	181.863	1	1	57537	357406
M195T363	195.05	362.501	0.10411	L-gulono-1,4-lactone	[M+OH]-	HMDB0003466	C01040	Organoheterocyclic compounds	Lactones	Gamma butyrolactones	362.501	1	1	5802	88748.5
M821T304	821.389	304.475	5.49334	Licoricesaponin h2	[M-H]-			Lipids and lipid-like molecules	Prenol lipids	Terpene glycosides	304.475	1	1	2334	8205.6
M367T37	367.355	36.762	2.84688	Lignoceric acid	[M-H]-	HMDB0002003	C08320	Lipids and lipid-like molecules	Fatty Acyls	Fatty acids and conjugates	36.762	1	1	53511	189733
M279T37	279.232	36.762	0.814516	Linoleic acid	[M-H]-	HMDB0000673	C01595	Lipids and lipid-like molecules	Fatty Acyls	Lineolic acids and derivatives	36.762	1	1	5521697	1.5624e+07
M417T131	417.114	131.496	0.233326	Liquiritin	[M-H]-	HMDB0029520	C16989	Phenylpropanoids and polyketides	Flavonoids	Flavonoid glycosides	131.496	1	1	8110	44892.3
M128T298	128.035	298.475	4.68705	L-pyroglutamic acid	[M-H]-	HMDB0000267	C01879	Organic acids and derivatives	Carboxylic acids and derivatives	Amino acids, peptides, and analogues	298.475	1	1	2122	11316.2
M173T137	173.118	136.865	1.59668	L-theanine	[M-H]-	HMDB0034365	C01047	Organic acids and derivatives	Carboxylic acids and derivatives	Amino acids, peptides, and analogues	136.865	1	1	202082	1.5621e+06
M503T202	503.318	202.121	0.672622	Madecassic acid	[M-H]-			Lipids and lipid-like molecules	Prenol lipids	Triterpenoids	202.121	1	1	1386	8810.44
M133T404	133.014	404.486	1.41435	Malate	[M-H]-	HMDB0000156	C00149	Organic acids and derivatives	Hydroxy acids and derivatives	Beta hydroxy acids and derivatives	404.486	1	1	53688	768252
M661T238	661.355	237.659	1.45958	Medicagenic acid base -h2o + o-hexa	[M-H]-			Lipids and lipid-like molecules	Prenol lipids	Terpene glycosides	237.659	1	1	2058	12749
M309T26	309.172	25.813	1.18269	Mestranol	[M-H]-	HMDB0015446	C07618	Lipids and lipid-like molecules	Steroids and steroid derivatives	Estrane steroids	25.813	1	1	1116151	2.42882e+06
M419T24	419.208	23.783	5.72279	Methyl 10-acetyloxy-4,5,9-trihydroxy-1,4a-dimethyl-7-propan-2-yl-2,3,4,9,10,10a-hexahydrophenanthrene-1-carboxylate	[M-H]-			Lipids and lipid-like molecules	Prenol lipids	Diterpenoids	23.783	1	1	6116	18143.6
M533T123	533.267	123.016	4.07096	Metoprolol acid	[2M-H]-						123.016	1	1	11930	156921
M397T27	397.224	27.093	2.13902	Mitragynine	[M-H]-	HMDB0041933	C09226				27.093	1	1	399835	874935
M763T272	763.424	272.187	1.8738	Momordin ic	[M-H]-			Lipids and lipid-like molecules	Prenol lipids	Terpene glycosides	272.187	1	1	12191	55774.9
M374T33_1	374.245	32.672	3.1892	N-arachidonoyl-l-alanine	[M-H]-			Organic acids and derivatives	Carboxylic acids and derivatives	Amino acids, peptides, and analogues	32.672	1	1	3707	5703.97
M599T81	599.324	81.459	0.237005	Nocardamine	[M-H]-						81.459	1	1	3449	30487.4
M368T115	368.278	115.067	6.98728	N-oleoyl-l-serine	[M-H]-			Organic acids and derivatives	Carboxylic acids and derivatives	Amino acids, peptides, and analogues	115.067	1	1	2889	18964.1
M428T170_2	428.298	170.193	2.63928	N-oleoyl-phenylalanine	[M-H]-	HMDB0062336		Organic acids and derivatives	Carboxylic acids and derivatives	Amino acids, peptides, and analogues	170.193	1	1	2146	15392.1
M563T196	563.139	195.552	0.72764	Np-000062(6)	[M-H]-			Phenylpropanoids and polyketides	Flavonoids	Flavonoid glycosides	195.552	1	1	783427	3.79038e+06
M283T37	283.262	36.762	0.0595198	Octadecanoic acid	[M-H]-	HMDB0000827	C01530	Lipids and lipid-like molecules	Fatty Acyls	Fatty acids and conjugates	36.762	1	1	410759	1.38618e+06
M807T290	807.417	290.036	0.755045	Oleanane -2h, +1o, 1cooh, o-hexa-hexa	[M-H]-	HMDB0038739		Lipids and lipid-like molecules	Prenol lipids	Terpene glycosides	290.036	1	1	26140	96416.2
M297T28	297.152	28.352	0.417364	Ostruthin	[M-H]-		C09281	Lipids and lipid-like molecules	Prenol lipids	Terpene lactones	28.352	1	1	422141	922646
M583T156	583.282	156.074	8.98435	Ouabain	[M-H]-	HMDB0015224	C01443	Lipids and lipid-like molecules	Steroids and steroid derivatives	Steroid lactones	156.074	1	1	14300	102400
M331T40	331.247	40.152	0.057444	Oxymetholone	[M-H]-		C07393	Lipids and lipid-like molecules	Steroids and steroid derivatives	Androstane steroids	40.152	1	1	76434	340222
M255T53	255.233	53.371	0.630208	Palmitic acid	[M-H]-	HMDB0000220	C00249	Lipids and lipid-like molecules	Fatty Acyls	Fatty acids and conjugates	53.371	1	1	1130688	1.70754e+06
M218T271	218.102	270.887	0.901566	Pantothenic acid	[M-H]-	HMDB0000210	C00864	Organic acids and derivatives	Carboxylic acids and derivatives	Amino acids, peptides, and analogues	270.887	1	1	6062	31548
M843T142	842.585	141.785	2.31221	Pc(16:0e/5,6-eet)	[M+Hac-H]-			Lipids and lipid-like molecules	Glycerophospholipids	Glycerophosphocholines	141.785	1	1	67319	312687
M841T142	840.573	141.785	1.58512	Pc(16:0e/8-hepe)	[M+Hac-H]-			Lipids and lipid-like molecules	Glycerophospholipids	Glycerophosphocholines	141.785	1	1	155515	677205
M839T142_1	838.554	142.465	3.40819	Pc(16:1e/8,9-epete)	[M+Hac-H]-			Lipids and lipid-like molecules	Glycerophospholipids	Glycerophosphocholines	142.465	1	1	13741	68028.2
M817T144	816.572	144.475	0.103615	Pc(16:1e/9-hode)	[M+Hac-H]-			Lipids and lipid-like molecules	Glycerophospholipids	Glycerophosphocholines	144.475	1	1	57262	291624
M871T142	870.608	142.465	4.69683	Pc(18:0e/8-hete)	[M+Hac-H]-			Lipids and lipid-like molecules	Glycerophospholipids	Glycerophosphocholines	142.465	1	1	1237	7872.07
M789T146	788.539	145.785	8.35858	Pc 32:2	[M+CH3COOH-H]-			Lipids and lipid-like molecules	Glycerophospholipids	Glycerophosphocholines	145.785	1	1	1475	6415.73
M815T144	814.556	143.825	0.0213256	Pc 34:3	[M+CH3COOH-H]-			Lipids and lipid-like molecules	Glycerophospholipids	Glycerophosphocholines	143.825	1	1	6222	43505.3
M837T143	836.534	143.145	5.11236	Pc 36:6	[M+CH3COOH-H]-			Lipids and lipid-like molecules	Glycerophospholipids	Glycerophosphocholines	143.145	1	1	2900	12807.3
M163T166	163.039	166.413	4.49833	P-coumaric acid	[M-H]-	HMDB0002035	C00811	Phenylpropanoids and polyketides	Cinnamic acids and derivatives	Hydroxycinnamic acids and derivatives	166.413	1	1	114800	1.45537e+06
M736T60_2	736.484	60.08	5.18994	Pe(16:1e/14,15-epete)	[M-H]-			Lipids and lipid-like molecules	Glycerophospholipids	Glycerophosphoethanolamines	60.08	1	1	3335	25031
M739T59	738.505	58.61	0.189219	Pe(16:1e/15-hete)	[M-H]-			Lipids and lipid-like molecules	Glycerophospholipids	Glycerophosphoethanolamines	58.61	1	1	38525	207519
M739T144	738.504	144.475	0.914409	Pe 36:4	[M-H]-			Lipids and lipid-like molecules	Glycerophospholipids	Glycerophosphoethanolamines	144.475	1	1	113829	350898
M241T53	241.216	52.711	3.47817	Pentadecanoic acid	[M-H]-	HMDB0000826	C16537	Lipids and lipid-like molecules	Fatty Acyls	Fatty acids and conjugates	52.711	1	1	17345	27754.2
M818T71	817.51	70.98	2.39563	Pg 40:8	[M-H]-			Lipids and lipid-like molecules	Glycerophospholipids	Glycerophosphoglycerols	70.98	1	1	19294	189473
M844T68	843.525	68.12	2.14631	Pg 42:9	[M-H]-			Lipids and lipid-like molecules	Glycerophospholipids	Glycerophosphoglycerols	68.12	1	1	18642	164400
M93T172	93.0347	171.573	0.546799	Phenol	[M-H]-	HMDB0000228	C00146	Benzenoids	Phenols	1-hydroxy-4-unsubstituted benzenoids	171.573	1	1	176729	1.13012e+06
M433T28_2	433.326	28.352	4.1066	Philanthotoxin 74	[M-H]-			Organic acids and derivatives	Carboxylic acids and derivatives	Amino acids, peptides, and analogues	28.352	1	1	9607	54399.8
M435T139	435.125	138.955	1.77113	Phlorizin	[M-H]-	HMDB0036634	C01604	Phenylpropanoids and polyketides	Flavonoids	Flavonoid glycosides	138.955	1	1	2321	11924.4
M169T62	169.013	61.51	4.5645	Phloroglucinolcarboxylic acid	[M-H]-	HMDB0029649		Benzenoids	Benzene and substituted derivatives	Benzoic acids and derivatives	61.51	1	1	7032	59627.8
M283T194	283.06	193.562	0.0592764	Physcion	[M-H]-		C17045	Benzenoids	Anthracenes	Anthraquinones	193.562	1	1	2410	11390.7
M531T190	531.315	190.102	3.53924	Phytolaccagenin	[M-H]-			Lipids and lipid-like molecules	Prenol lipids	Triterpenoids	190.102	1	1	4946	24865.8
M860T189	859.53	188.712	0.707862	Pi(16:0e/15-hete)	[M-H]-			Lipids and lipid-like molecules	Glycerophospholipids	Glycerophosphoinositols	188.712	1	1	24416	106713
M834T191	833.517	190.812	1.38788	Pi 34:2	[M-H]-			Lipids and lipid-like molecules	Glycerophospholipids	Glycerophosphoinositols	190.812	1	1	173254	681025
M858T189	857.515	189.412	0.00516417	Pi 36:4	[M-H]-			Lipids and lipid-like molecules	Glycerophospholipids	Glycerophosphoinositols	189.412	1	1	31151	133971
M159T366	159.065	365.821	4.6271	Pimelic acid	[M-H]-	HMDB0000857	C02656	Lipids and lipid-like molecules	Fatty Acyls	Fatty acids and conjugates	365.821	1	1	3279	14769.6
M389T148	389.122	147.745	2.25503	Polydatin	[M-H]-	HMDB0030564	C10275	Phenylpropanoids and polyketides	Stilbenes	Stilbene glycosides	147.745	1	1	15107	65395.4
M593T159	593.182	159.354	2.13381	Poncirin	[M-H]-		C09830	Phenylpropanoids and polyketides	Flavonoids	Flavonoid glycosides	159.354	1	1	25631	111421
M225T185	225.112	185.252	1.37157	Porphobilinogen	[M-H]-	HMDB0000245	C00931	Organic nitrogen compounds	Organonitrogen compounds	Amines	185.252	1	1	15239	129428
M575T136	575.137	136.165	0.683862	Procyanidin A2	[M-H]-	HMDB0037655	C10237	Phenylpropanoids and polyketides	Flavonoids	Biflavonoids and polyflavonoids	136.165	1	1	5081	31757.9
M313T39	313.236	38.772	1.82314	Progesterone	[M-H]-	HMDB0001830	C00410	Lipids and lipid-like molecules	Steroids and steroid derivatives	Pregnane steroids	38.772	1	1	84837	494074
M349T183	349.2	183.162	2.47233	Prostaglandin d3	[M-H]-		C13802	Lipids and lipid-like molecules	Fatty Acyls	Eicosanoids	183.162	1	1	1980	9374
M433T137	433.11	136.865	3.47722	Prunin	[M-H]-		C09099	Phenylpropanoids and polyketides	Flavonoids	Flavonoid glycosides	136.865	1	1	9130	48603.3
M243T159	243.062	158.704	0.0901099	Pseudouridine	[M-H]-		C02067				158.704	1	1	54015	356331
M144T67	144.044	67.42	1.67005	Quinolin-2-ol	[M-H]-		C06415	Organoheterocyclic compounds	Quinolines and derivatives	Quinolones and derivatives	67.42	1	1	9026	59586.4
M122T211	122.024	211.411	1.21801	Quinolinate	[M-H-CO2]-	HMDB0000232	C03722	Organoheterocyclic compounds	Pyridines and derivatives	Pyridinecarboxylic acids and derivatives	211.411	1	1	2076	13392.8
M353T26_2	353.2	26.462	5.95315	Rauwolscine	[M-H]-						26.462	1	1	1078052	2.22984e+06
M577T187	577.154	187.312	0.00520854	Rhoifolin	[M-H]-		C12627	Phenylpropanoids and polyketides	Flavonoids	Flavonoid glycosides	187.312	1	1	159806	598639
M343T28	343.201	27.722	2.933	Sb 205607	[M-H]-			Organoheterocyclic compounds	Quinolines and derivatives	Phenylquinolines	27.722	1	1	15588	36772.4
M201T326	201.113	325.513	0.123159	Sebacic acid	[M-H]-	HMDB0000792	C08277	Lipids and lipid-like molecules	Fatty Acyls	Fatty acids and conjugates	325.513	1	1	15570	90803.1
M445T101	445.11	100.688	1.98582	Sissotrin	[M-H]-		C05376	Phenylpropanoids and polyketides	Isoflavonoids	Isoflavonoid O-glycosides	100.688	1	1	8400	75636.2
M765T263_2	765.438	262.778	3.93274	Soyasapogenol b base + o-hexa-pen	[M-H]-	HMDB0039518		Lipids and lipid-like molecules	Prenol lipids	Terpene glycosides	262.778	1	1	4790	12134.8
M665T508	665.213	508.032	0.089349	Stachyose	[M-H]-	HMDB0003553	C01613	Organic oxygen compounds	Organooxygen compounds	Carbohydrates and carbohydrate conjugates	508.032	1	1	7241	24785.7
M173T357	173.081	356.501	0.484442	Suberic acid	[M-H]-	HMDB0000893	C08278	Lipids and lipid-like molecules	Fatty Acyls	Fatty acids and conjugates	356.501	1	1	14884	56900.7
M117T386	117.018	385.959	1.7441	Succinate	[M-H]-	HMDB0000254	C00042	Organic acids and derivatives	Carboxylic acids and derivatives	Dicarboxylic acids and derivatives	385.959	1	1	10809	39482.8
M498T194	498.303	193.562	2.29084	Taurochenodeoxycholate	[M-H]-	HMDB0000951	C05465	Lipids and lipid-like molecules	Steroids and steroid derivatives	Bile acids, alcohols and derivatives	193.562	1	1	2889	27017.8
M482T127	482.306	126.966	0.0349417	Taurolithocholic acid sulfate	[M-H-O3S]-	HMDB0002580	C03642	Lipids and lipid-like molecules	Steroids and steroid derivatives	Bile acids, alcohols and derivatives	126.966	1	1	5630	41696.7
M287T57	287.219	57.121	3.03333	Testosterone	[M-H]-	HMDB0000234	C00535	Lipids and lipid-like molecules	Steroids and steroid derivatives	Androstane steroids	57.121	1	1	3605	38562.7
M125T77	125.035	76.579	7.55231	Thymine	[M-H]-	HMDB0000262	C00178	Organoheterocyclic compounds	Diazines	Pyrimidines and pyrimidine derivatives	76.579	1	1	7750	45933.5
M311T28	311.168	27.722	0.551191	Thymol-beta-d-glucoside	[M-H]-			Lipids and lipid-like molecules	Prenol lipids	Terpene glycosides	27.722	1	1	3621067	8.87655e+06
M162T61	162.019	60.791	1.84518	Tiopronin	[M-H]-			Organic acids and derivatives	Carboxylic acids and derivatives	Amino acids, peptides, and analogues	60.791	1	1	11959	38979.8
M287T120	287.221	119.726	2.71588	Trans-dehydroandrosterone	[M-H]-	HMDB0000077	C01227	Lipids and lipid-like molecules	Steroids and steroid derivatives	Androstane steroids	119.726	1	1	26312	242468
M227T293	227.128	292.615	1.50854	Traumatic Acid	[M-H]-	HMDB0000933	C16308	Lipids and lipid-like molecules	Fatty Acyls	Fatty acids and conjugates	292.615	1	1	14885	94845.1
M353T37	353.339	36.762	1.08127	Tricosanoic acid	[M-H]-	HMDB0001160		Lipids and lipid-like molecules	Fatty Acyls	Fatty acids and conjugates	36.762	1	1	24541	89434.9
M283T28	283.134	28.352	4.58416	Tropisetron	[M-H]-		C13666	Organoheterocyclic compounds	Indoles and derivatives	Indolecarboxylic acids and derivatives	28.352	1	1	8087	16624.8
M111T87	111.019	86.989	5.9587	Uracil	[M-H]-	HMDB0000300	C00106	Organoheterocyclic compounds	Diazines	Pyrimidines and pyrimidine derivatives	86.989	1	1	27876	180681
M629T231	629.122	230.539	5.17076	Vitexin 4-o-glucoside	[M+Cl]-			Phenylpropanoids and polyketides	Flavonoids	Flavonoid glycosides	230.539	1	1	7296	40802.5
M329T155	329.233	155.155	0.785478	(z)-5,8,11-trihydroxyoctadec-9-enoic acid	[M-H]-			Lipids and lipid-like molecules	Fatty Acyls	Fatty acids and conjugates	160.004	2	1	2743679	2.8545e+07
M265T26	265.148	25.813	0.156741	Zinniol	[M-H]-		C10840	Benzenoids	Benzene and substituted derivatives	Benzyl alcohols	25.813	1	1	2777382	5.40089e+06
M513T28	513.304	28.352	7.46567	11-ketofusidic acid	[M-H]-			Lipids and lipid-like molecules	Steroids and steroid derivatives	Steroid esters	28.352	1	1	55790	134294
M493T110	493.314	110.282	1.73711	(2s,3r,5r,10r,13r,14s,17s)-2,3,14-trihydroxy-10,13-dimethyl-17-[(2r,3r,5r)-2,3,6-trihydroxy-5,6-dimethylheptan-2-yl]-2,3,4,5,9,11,12,15,16,17-decahydro-1h-cyclopenta[a]phenanthren-6-one	[M-H]-			Lipids and lipid-like molecules	Steroids and steroid derivatives	Bile acids, alcohols and derivatives	115.067	2	1	197989	1.46246e+06
M313T81	313.238	81.459	0.888429	9,10-dihydroxy-12z-octadecenoic acid	[M-H]-			Lipids and lipid-like molecules	Fatty Acyls	Fatty acids and conjugates	81.459	1	1	204400	1.07738e+06
M431T85	431.094	84.949	5.86798	Afzelin	[M-H]-		C16911	Phenylpropanoids and polyketides	Flavonoids	Flavonoid glycosides	84.949	1	1	7729	61138.1
M577T207	577.15	207.151	1.95351	Apigenin 7-o-neohesperidoside	[M-H]-		C12627	Phenylpropanoids and polyketides	Flavonoids	Flavonoid glycosides	207.151	1	1	5869	51217
M925T276	925.479	276.186	1.23144	Araloside a	[M-H]-	HMDB0034535	C17540	Lipids and lipid-like molecules	Prenol lipids	Terpene glycosides	276.186	1	1	12924	31642.1
M187T342	187.098	341.902	1.91946	Azelaic acid	[M-H]-	HMDB0000784	C08261	Lipids and lipid-like molecules	Fatty Acyls	Fatty acids and conjugates	341.902	1	1	188088	893014
M725T286_2	725.193	286.116	2.06532	Camelliaside b	[M-H]-			Phenylpropanoids and polyketides	Flavonoids	Flavonoid glycosides	286.116	1	1	362506	1.68166e+06
M417T130	417.08	129.516	3.82839	Cyanidin-3-o-alpha-arabinoside	[M-2H]-			Phenylpropanoids and polyketides	Flavonoids	Flavonoid glycosides	129.516	1	1	9914	58891.8
M161T64	161.045	64.46	1.02577	D-turanose	[M-H-C6H12O6]-	HMDB0011740	C19636	Lipids and lipid-like molecules	Fatty Acyls	Fatty acyl glycosides	64.46	1	1	10761	61040.4
M401T363	401.127	362.501	3.43366	Gentiopicroside	[M+FA-H]-			Organic oxygen compounds	Organooxygen compounds	Carbohydrates and carbohydrate conjugates	362.501	1	1	10471	51070.1
M269T37	269.246	36.762	3.8091	Heptadecanoic acid	[M-H]-	HMDB0002259		Lipids and lipid-like molecules	Fatty Acyls	Fatty acids and conjugates	36.762	1	1	142816	492559
M609T182	609.18	181.863	0.256476	Hesperidin	[M-H]-		C09755	Phenylpropanoids and polyketides	Flavonoids	Flavonoid glycosides	181.863	1	1	59969	227035
M503T493	503.159	493.403	0.267104	Maltotetraose	[M-H-C6H10O5]-	HMDB0001296	C02052	Organic oxygen compounds	Organooxygen compounds	Carbohydrates and carbohydrate conjugates	493.403	1	1	9759	142319
M433T117	433.112	117.097	0.394605	Naringenin-7-o-glucoside	[M-H]-		C09099	Phenylpropanoids and polyketides	Flavonoids	Flavonoid glycosides	117.097	1	1	46603	312721
M281T37_2	281.247	36.762	0.0944155	Oleic acid	[M-H]-	HMDB0000207	C00712	Lipids and lipid-like molecules	Fatty Acyls	Fatty acids and conjugates	36.762	1	1	1654103	4.43449e+06
M461T278	461.071	278.186	2.21564	Scutellarin	[M-H]-			Phenylpropanoids and polyketides	Flavonoids	Flavonoid glycosides	278.186	1	1	19813	113842
M349T25_2	349.24	24.523	1.57483	Tetrahydrocorticosterone	[M-H]-	HMDB0000268	C05476	Lipids and lipid-like molecules	Steroids and steroid derivatives	Hydroxysteroids	24.523	1	1	19124	50084.7
M233T42_2	233.153	42.301	0.178846	Valerenic acid	[M-H]-		C09743	Lipids and lipid-like molecules	Prenol lipids	Sesquiterpenoids	42.301	1	1	23474	170296
M167T163	167.035	163.254	0.181852	Vanillic acid	[M-H]-	HMDB0000484	C06672	Benzenoids	Benzene and substituted derivatives	Benzoic acids and derivatives	163.254	1	1	400398	3.78375e+06
M823T315	823.411	314.754	1.38537	Vincristine	[M-H]-	HMDB0014681	C07204				314.754	1	1	6966	27736.8
M151T213	151.026	212.841	0.6154	Xanthine	[M-H]-	HMDB0000292	C00385	Organoheterocyclic compounds	Imidazopyrimidines	Purines and purine derivatives	212.841	1	1	65399	484293
